# Supplementary material for: Poly[bis­(μ2-benzyl­oxyacetato-κ3 O,O′:O′′)cadmium(II)]
Source: Acta Crystallogr Sect E Struct Rep Online. 2008 Apr 23;64(Pt 5):m708. doi: 10.1107/S1600536808010799 (PMC2961155; doi:10.1107/S1600536808010799)
Supplement: Supplementary file 1 [file e-64-0m708-sup1.cif]

##############################################################################
###                                                                        ###
###        Electronic paper (Acta Crystallographica Section E)             ###
###                                                                        ###
##############################################################################
#                                                                            #
# This CIF contains the data in a paper accepted for publication in Acta     #
# Crystallographica Section E. It conforms to the requirements of Notes      #
# for Authors for Section E, and has been peer reviewed under the auspices   #
# of the IUCr Commission on Journals.                                        #
#                                                                            #
# Full details of the Crystallographic Information File format               #
# are given in the paper "The Crystallographic Information File (CIF):       #
# a New Standard Archive File for Crystallography" by S. R. Hall, F. H.      #
# Allen and I. D. Brown [Acta Cryst. (1991), A47, 655-685].                  #
#                                                                            #
# The current version of the core CIF dictionary is obtainable from          #
# ftp://ftp.iucr.org/pub/cif_core.dic. The current version number is 2.4.    #
#                                                                            #
# Software is freely available for graphical display of the structure(s) in  #
# this CIF.  For information consult the CIF home page http://www.iucr.org/  #
# cif/home.html                                                              #
#                                                                            #
# This file may be used for bona fide research purposes within the           #
# scientific community so long as proper attribution is given to the journal # 
# article from which it was obtained.                                        #
#                                                                            #
##############################################################################
                                             
data_global
_audit_creation_method     'SHELXL97'
_journal_date_recd_electronic     2008-04-09
_journal_date_accepted     2008-04-18
_journal_name_full     'Acta Crystallographica, Section E'
_journal_year     2008
_journal_volume     64
_journal_issue      5
_journal_page_first     m708
_journal_page_last     m708
_journal_paper_category     QM
_journal_coeditor_code     SG2235
_publ_contact_author_name
;
 Ng, Seik Weng
;
_publ_contact_author_address
;
      Department of Chemistry
      University of Malaya
      50603 Kuala Lumpur
      Malaysia
;
_publ_contact_author_email     seikweng@um.edu.my
_publ_contact_author_fax     603-7967-6778
_publ_contact_author_phone     603-7967-6778
_publ_section_title
;
Poly[bis(\m~2~-benzyloxyacetato-\k^3^<i>O</i>,<i>O</i>':<i>O</i>'')cadmium(II)]
;
loop_
    _publ_author_name
    _publ_author_address
    'Liu, Ji-Wei'
;
College of Chemistry and Chemical Technology
Daqing Petroleum Institute
Daqing 163318
People's Republic of China
;
    'Ng, Seik Weng'
;
Department of Chemistry
University of Malaya
50603 Kuala Lumpur
Malaysia
;
data_I
_audit_creation_method     SHELXL-97
_chemical_name_systematic
;
Poly[bis(\m~2~-benzyloxyacetato-\k^3^<i>O</i>,<i>O</i>':\<i>O</i>'')cadmium(II)]
;
_chemical_name_common     ?
_chemical_formula_moiety     'C18 H18 Cd O6'
_chemical_formula_sum     'C18 H18 Cd O6'
_chemical_formula_iupac     '[Cd (C9 H9 O3)2]'
_chemical_formula_weight     442.72
_chemical_melting_point     ?
_symmetry_cell_setting     orthorhombic
_symmetry_space_group_name_H-M     'P 21 21 2'
_symmetry_space_group_name_Hall     'P 2 2ab'
loop_
    _symmetry_equiv_pos_as_xyz
    'x, y, z'
    '-x, -y, z'
    'x+1/2, -y+1/2, -z'
    '-x+1/2, y+1/2, -z'
_cell_length_a     6.7430(2)
_cell_length_b     8.9449(2)
_cell_length_c     15.4736(4)
_cell_angle_alpha     90.00
_cell_angle_beta     90.00
_cell_angle_gamma     90.00
_cell_volume     933.30(4)
_cell_formula_units_Z     2
_cell_measurement_reflns_used     2270
_cell_measurement_theta_min     2.6
_cell_measurement_theta_max     23.6
_cell_measurement_temperature     295(2)
_exptl_crystal_description     Block
_exptl_crystal_colour     Colorless
_exptl_crystal_size_max     0.33
_exptl_crystal_size_mid     0.13
_exptl_crystal_size_min     0.04
_exptl_crystal_density_diffrn     1.575
_exptl_crystal_density_meas     ?
_exptl_crystal_density_method     'not measured'
_exptl_crystal_F_000     444
_exptl_absorpt_coefficient_mu     1.199
_exptl_absorpt_correction_type     multi-scan
_exptl_absorpt_process_details     '(SADABS; Sheldrick, 1996)'
_exptl_absorpt_correction_T_min     0.6931
_exptl_absorpt_correction_T_max     0.9536
_diffrn_ambient_temperature     295(2)
_diffrn_radiation_type     MoK\a
_diffrn_radiation_wavelength     0.71073
_diffrn_radiation_source     'fine-focus sealed tube'
_diffrn_radiation_monochromator     graphite
_diffrn_measurement_device_type     'Bruker APEXII'
_diffrn_measurement_method     '\f and \w'
_diffrn_detector_area_resol_mean     ?
_diffrn_reflns_number     5780
_diffrn_reflns_av_R_equivalents     0.0387
_diffrn_reflns_av_sigmaI/netI     0.0407
_diffrn_reflns_theta_min     1.32
_diffrn_reflns_theta_max     24.98
_diffrn_reflns_theta_full     24.98
_diffrn_measured_fraction_theta_max     0.993
_diffrn_measured_fraction_theta_full     0.993
_diffrn_reflns_limit_h_min     -7
_diffrn_reflns_limit_h_max     7
_diffrn_reflns_limit_k_min     -10
_diffrn_reflns_limit_k_max     9
_diffrn_reflns_limit_l_min     -18
_diffrn_reflns_limit_l_max     17
_diffrn_standards_number     0
_diffrn_standards_interval_count     0
_diffrn_standards_interval_time     0
_diffrn_standards_decay_%     0
_reflns_number_total     1639
_reflns_number_gt     1483
_reflns_threshold_expression     I>2\s(I)
_refine_ls_structure_factor_coef     Fsqd
_refine_ls_matrix_type     full
_refine_ls_R_factor_all     0.0536
_refine_ls_R_factor_gt     0.0437
_refine_ls_wR_factor_gt     0.1087
_refine_ls_wR_factor_ref     0.1245
_refine_ls_goodness_of_fit_ref     1.091
_refine_ls_restrained_S_all     1.100
_refine_ls_number_reflns     1639
_refine_ls_number_parameters     108
_refine_ls_number_restraints     37
_refine_ls_hydrogen_treatment     constr
_refine_ls_weighting_scheme     calc
_refine_ls_weighting_details
                 'calc w=1/[\s^2^(Fo^2^)+(0.0833P)^2^] where P=(Fo^2^+2Fc^2^)/3'
_atom_sites_solution_hydrogens     geom
_atom_sites_solution_primary     direct
_atom_sites_solution_secondary     difmap
_refine_ls_shift/su_max     0.001
_refine_ls_shift/su_mean     0.000
_refine_diff_density_max     2.218
_refine_diff_density_min     -0.878
_refine_ls_extinction_method     none
_refine_ls_extinction_coef     ?
_refine_ls_abs_structure_details     'Flack (1983), 501 Friedel pairs'
_refine_ls_abs_structure_Flack     0.03(8)
loop_
    _atom_type_symbol
    _atom_type_description
    _atom_type_scat_dispersion_real
    _atom_type_scat_dispersion_imag
    _atom_type_scat_source
    'C' 'C' 0.0033 0.0016
                         'International Tables Vol C Tables 4.2.6.8 and 6.1.1.4'
    'H' 'H' 0.0000 0.0000
                         'International Tables Vol C Tables 4.2.6.8 and 6.1.1.4'
    'O' 'O' 0.0106 0.0060
                         'International Tables Vol C Tables 4.2.6.8 and 6.1.1.4'
    'Cd' 'Cd' -0.8075 1.2024
                         'International Tables Vol C Tables 4.2.6.8 and 6.1.1.4'
_computing_data_collection     'APEX2 (Bruker, 2006)'
_computing_cell_refinement     'SAINT (Bruker, 2006)'
_computing_data_reduction     'SAINT (Bruker, 2006)'
_computing_structure_solution     'SHELXS97 (Sheldrick, 2008)'
_computing_structure_refinement     'SHELXL97 (Sheldrick, 2008)'
_computing_molecular_graphics
                 'X-SEED (Barbour, 2001); OLEX (Dolomanov <i>et al.</i>,  2003)'
_computing_publication_material     'SHELXL97 (Sheldrick, 2008)'
loop_
    _atom_site_type_symbol
    _atom_site_label
    _atom_site_fract_x
    _atom_site_fract_y
    _atom_site_fract_z
    _atom_site_U_iso_or_equiv
    _atom_site_adp_type
    _atom_site_calc_flag
    _atom_site_refinement_flags
    _atom_site_occupancy
    _atom_site_disorder_assembly
    _atom_site_disorder_group
    Cd Cd1 1.0000 1.0000 0.01184(4) 0.0405(3) Uani d S 1 . .
    O O1 1.2315(7) 0.8208(5) 0.0358(3) 0.0481(12) Uani d . 1 . .
    O O2 1.2948(7) 0.5938(5) 0.0869(3) 0.0495(12) Uani d . 1 . .
    O O3 0.9048(6) 0.8466(5) 0.1304(3) 0.0443(11) Uani d . 1 B .
    C C1 1.1913(10) 0.7127(7) 0.0819(4) 0.0385(15) Uani d . 1 . .
    C C2 1.0100(14) 0.7103(6) 0.1367(4) 0.0427(13) Uani d . 1 . .
    H H2A 0.9248 0.6287 0.1186 0.051 Uiso calc R 1 . .
    H H2B 1.0472 0.6931 0.1964 0.051 Uiso calc R 1 . .
    C C3 0.7017(11) 0.8363(9) 0.1615(5) 0.059(2) Uani d D 1 . .
    H H3A 0.6423 0.7463 0.1381 0.070 Uiso calc R 1 A 1
    H H3B 0.6276 0.9209 0.1392 0.070 Uiso calc R 1 A 1
    C C4 0.680(3) 0.834(2) 0.2552(5) 0.060(3) Uani d PGDU 0.50 B 1
    C C5 0.567(2) 0.7180(17) 0.2895(9) 0.100(5) Uani d PGU 0.50 B 1
    H H5 0.5061 0.6494 0.2529 0.119 Uiso calc PR 0.50 B 1
    C C6 0.545(3) 0.705(2) 0.3785(10) 0.124(6) Uani d PGU 0.50 B 1
    H H6 0.4689 0.6276 0.4014 0.149 Uiso calc PR 0.50 B 1
    C C7 0.636(3) 0.807(2) 0.4332(5) 0.127(8) Uani d PGU 0.50 B 1
    H H7 0.6206 0.7986 0.4927 0.152 Uiso calc PR 0.50 B 1
    C C8 0.749(4) 0.923(2) 0.3989(9) 0.135(5) Uani d PGU 0.50 B 1
    H H8 0.8096 0.9915 0.4355 0.162 Uiso calc PR 0.50 B 1
    C C9 0.771(4) 0.936(2) 0.3099(10) 0.108(5) Uani d PGU 0.50 B 1
    H H9 0.8468 1.0133 0.2870 0.130 Uiso calc PR 0.50 B 1
    C C4' 0.704(3) 0.8030(19) 0.2550(5) 0.060(3) Uani d PGD 0.50 B 2
    C C5' 0.682(3) 0.6579(16) 0.2856(9) 0.100(5) Uani d PG 0.50 B 2
    H H5' 0.6602 0.5798 0.2471 0.119 Uiso calc PR 0.50 B 2
    C C6' 0.691(3) 0.6296(17) 0.3739(10) 0.124(6) Uani d PG 0.50 B 2
    H H6' 0.6755 0.5325 0.3943 0.149 Uiso calc PR 0.50 B 2
    C C7' 0.723(3) 0.746(2) 0.4315(6) 0.127(8) Uani d PG 0.50 B 2
    H H7' 0.7288 0.7273 0.4905 0.152 Uiso calc PR 0.50 B 2
    C C8' 0.745(4) 0.891(2) 0.4009(9) 0.135(5) Uani d PG 0.50 B 2
    H H8' 0.7667 0.9695 0.4395 0.162 Uiso calc PR 0.50 B 2
    C C9' 0.736(4) 0.9198(16) 0.3127(10) 0.108(5) Uani d PG 0.50 B 2
    H H9' 0.7514 1.0168 0.2922 0.130 Uiso calc PR 0.50 B 2
loop_
    _atom_site_aniso_label
    _atom_site_aniso_U_11
    _atom_site_aniso_U_22
    _atom_site_aniso_U_33
    _atom_site_aniso_U_12
    _atom_site_aniso_U_13
    _atom_site_aniso_U_23
    Cd1 0.0336(4) 0.0237(3) 0.0641(4) 0.0012(3) 0.000 0.000
    O1 0.041(3) 0.033(3) 0.070(3) 0.010(2) 0.012(2) 0.006(3)
    O2 0.048(3) 0.030(2) 0.070(3) 0.010(2) 0.006(2) 0.003(2)
    O3 0.037(2) 0.028(2) 0.068(3) 0.0084(19) 0.012(2) 0.008(2)
    C1 0.036(4) 0.027(3) 0.053(4) 0.006(3) -0.003(3) -0.005(3)
    C2 0.037(3) 0.028(3) 0.063(3) 0.007(4) -0.006(6) 0.004(2)
    C3 0.033(4) 0.056(4) 0.087(6) 0.016(4) 0.015(4) 0.008(4)
    C4 0.054(6) 0.054(6) 0.072(5) 0.009(6) 0.014(4) -0.012(4)
    C5 0.109(10) 0.098(9) 0.092(7) 0.006(7) 0.031(7) 0.016(7)
    C6 0.126(11) 0.126(9) 0.120(8) -0.006(8) 0.019(8) 0.020(8)
    C7 0.132(11) 0.134(11) 0.114(9) 0.012(9) 0.018(8) -0.004(8)
    C8 0.134(9) 0.152(9) 0.119(8) -0.005(8) -0.001(7) -0.031(7)
    C9 0.091(9) 0.122(8) 0.112(7) -0.008(7) 0.007(6) -0.025(6)
    C4' 0.054(6) 0.054(6) 0.072(5) 0.009(6) 0.014(4) -0.012(4)
    C5' 0.109(10) 0.098(9) 0.092(7) 0.006(7) 0.031(7) 0.016(7)
    C6' 0.126(11) 0.126(9) 0.120(8) -0.006(8) 0.019(8) 0.020(8)
    C7' 0.132(11) 0.134(11) 0.114(9) 0.012(9) 0.018(8) -0.004(8)
    C8' 0.134(9) 0.152(9) 0.119(8) -0.005(8) -0.001(7) -0.031(7)
    C9' 0.091(9) 0.122(8) 0.112(7) -0.008(7) 0.007(6) -0.025(6)
loop_
    _geom_bond_atom_site_label_1
    _geom_bond_atom_site_label_2
    _geom_bond_site_symmetry_2
    _geom_bond_distance
    _geom_bond_publ_flag
    Cd1 O1 . 2.268(4) yes
    Cd1 O1 2_775 2.268(4) yes
    Cd1 O2 3_465 2.226(5) yes
    Cd1 O2 4_755 2.226(5) yes
    Cd1 O3 . 2.379(4) yes
    Cd1 O3 2_775 2.379(4) yes
    O1 C1 . 1.232(8) ?
    O2 C1 . 1.274(7) ?
    O2 Cd1 3_565 2.226(5) ?
    O3 C2 . 1.414(7) ?
    O3 C3 . 1.455(8) ?
    C1 C2 . 1.488(11) ?
    C2 H2A . 0.9700 ?
    C2 H2B . 0.9700 ?
    C3 C4 . 1.457(11) ?
    C3 C4' . 1.477(11) ?
    C3 H3A . 0.9700 ?
    C3 H3B . 0.9700 ?
    C4 C5 . 1.3900 ?
    C4 C9 . 1.3900 ?
    C5 C6 . 1.3900 ?
    C5 H5 . 0.9300 ?
    C6 C7 . 1.3900 ?
    C6 H6 . 0.9300 ?
    C7 C8 . 1.3900 ?
    C7 H7 . 0.9300 ?
    C8 C9 . 1.3900 ?
    C8 H8 . 0.9300 ?
    C9 H9 . 0.9300 ?
    C4' C5' . 1.3900 ?
    C4' C9' . 1.3900 ?
    C5' C6' . 1.3900 ?
    C5' H5' . 0.9300 ?
    C6' C7' . 1.3900 ?
    C6' H6' . 0.9300 ?
    C7' C8' . 1.3900 ?
    C7' H7' . 0.9300 ?
    C8' C9' . 1.3900 ?
    C8' H8' . 0.9300 ?
    C9' H9' . 0.9300 ?
loop_
    _geom_angle_atom_site_label_1
    _geom_angle_atom_site_label_2
    _geom_angle_atom_site_label_3
    _geom_angle_site_symmetry_1
    _geom_angle_site_symmetry_3
    _geom_angle
    _geom_angle_publ_flag
    O1 Cd1 O1 . 2_775 161.2(3) yes
    O1 Cd1 O2 . 3_465 105.9(2) yes
    O1 Cd1 O2 . 4_755 87.2(2) yes
    O1 Cd1 O3 . . 69.6(2) yes
    O1 Cd1 O3 . 2_775 95.5(2) yes
    O1 Cd1 O2 2_775 3_465 87.2(2) yes
    O1 Cd1 O2 2_775 4_755 105.9(2) yes
    O1 Cd1 O3 2_775 2_775 69.6(2) yes
    O1 Cd1 O3 2_775 . 95.5(2) yes
    O2 Cd1 O2 3_465 4_755 93.3(3) yes
    O2 Cd1 O3 3_465 . 98.3(2) yes
    O2 Cd1 O3 3_465 2_775 156.2(2) yes
    O2 Cd1 O3 4_755 . 156.2(2) yes
    O2 Cd1 O3 4_755 2_775 98.3(2) yes
    O3 Cd1 O3 . 2_775 79.1(2) yes
    C1 O1 Cd1 . . 119.9(4) ?
    C1 O2 Cd1 . 3_565 127.8(5) ?
    C2 O3 C3 . . 113.3(6) ?
    C2 O3 Cd1 . . 114.5(4) ?
    C3 O3 Cd1 . . 123.1(4) ?
    O1 C1 O2 . . 124.7(6) ?
    O1 C1 C2 . . 121.5(5) ?
    O2 C1 C2 . . 113.8(6) ?
    O3 C2 C1 . . 111.1(5) ?
    O3 C2 H2A . . 109.4 ?
    C1 C2 H2A . . 109.4 ?
    O3 C2 H2B . . 109.4 ?
    C1 C2 H2B . . 109.4 ?
    H2A C2 H2B . . 108.0 ?
    O3 C3 C4 . . 115.1(10) ?
    O3 C3 C4' . . 109.0(11) ?
    O3 C3 H3A . . 108.5 ?
    C4 C3 H3A . . 108.5 ?
    C4' C3 H3A . . 101.8 ?
    O3 C3 H3B . . 108.5 ?
    C4 C3 H3B . . 108.5 ?
    C4' C3 H3B . . 120.9 ?
    H3A C3 H3B . . 107.5 ?
    C5 C4 C9 . . 120.0 ?
    C5 C4 C3 . . 116.6(12) ?
    C9 C4 C3 . . 123.4(12) ?
    C6 C5 C4 . . 120.0 ?
    C6 C5 H5 . . 120.0 ?
    C4 C5 H5 . . 120.0 ?
    C5 C6 C7 . . 120.0 ?
    C5 C6 H6 . . 120.0 ?
    C7 C6 H6 . . 120.0 ?
    C6 C7 C8 . . 120.0 ?
    C6 C7 H7 . . 120.0 ?
    C8 C7 H7 . . 120.0 ?
    C9 C8 C7 . . 120.0 ?
    C9 C8 H8 . . 120.0 ?
    C7 C8 H8 . . 120.0 ?
    C8 C9 C4 . . 120.0 ?
    C8 C9 H9 . . 120.0 ?
    C4 C9 H9 . . 120.0 ?
    C5' C4' C9' . . 120.0 ?
    C5' C4' C3 . . 121.4(12) ?
    C9' C4' C3 . . 118.6(12) ?
    C6' C5' C4' . . 120.0 ?
    C6' C5' H5' . . 120.0 ?
    C4' C5' H5' . . 120.0 ?
    C5' C6' C7' . . 120.0 ?
    C5' C6' H6' . . 120.0 ?
    C7' C6' H6' . . 120.0 ?
    C6' C7' C8' . . 120.0 ?
    C6' C7' H7' . . 120.0 ?
    C8' C7' H7' . . 120.0 ?
    C9' C8' C7' . . 120.0 ?
    C9' C8' H8' . . 120.0 ?
    C7' C8' H8' . . 120.0 ?
    C8' C9' C4' . . 120.0 ?
    C8' C9' H9' . . 120.0 ?
    C4' C9' H9' . . 120.0 ?
loop_
    _geom_torsion_atom_site_label_1
    _geom_torsion_atom_site_label_2
    _geom_torsion_atom_site_label_3
    _geom_torsion_atom_site_label_4
    _geom_torsion_site_symmetry_1
    _geom_torsion_site_symmetry_2
    _geom_torsion_site_symmetry_3
    _geom_torsion_site_symmetry_4
    _geom_torsion
    _geom_torsion_publ_flag
    O2 Cd1 O1 C1 3_465 . . . -78.1(6) ?
    O2 Cd1 O1 C1 4_755 . . . -170.7(5) ?
    O1 Cd1 O1 C1 2_775 . . . 54.5(5) ?
    O3 Cd1 O1 C1 2_775 . . . 91.2(6) ?
    O3 Cd1 O1 C1 . . . . 15.0(5) ?
    O2 Cd1 O3 C2 3_465 . . . 88.3(5) ?
    O2 Cd1 O3 C2 4_755 . . . -29.9(7) ?
    O1 Cd1 O3 C2 2_775 . . . 176.3(5) ?
    O1 Cd1 O3 C2 . . . . -15.6(4) ?
    O3 Cd1 O3 C2 2_775 . . . -115.7(5) ?
    O2 Cd1 O3 C3 3_465 . . . -56.3(6) ?
    O2 Cd1 O3 C3 4_755 . . . -174.5(5) ?
    O1 Cd1 O3 C3 2_775 . . . 31.7(5) ?
    O1 Cd1 O3 C3 . . . . -160.2(6) ?
    O3 Cd1 O3 C3 2_775 . . . 99.7(5) ?
    Cd1 O1 C1 O2 . . . . 166.5(5) ?
    Cd1 O1 C1 C2 . . . . -12.5(9) ?
    Cd1 O2 C1 O1 3_565 . . . -25.2(10) ?
    Cd1 O2 C1 C2 3_565 . . . 153.9(4) ?
    C3 O3 C2 C1 . . . . 163.3(6) ?
    Cd1 O3 C2 C1 . . . . 15.2(7) ?
    O1 C1 C2 O3 . . . . -2.7(10) ?
    O2 C1 C2 O3 . . . . 178.2(6) ?
    C2 O3 C3 C4 . . . . 76.0(10) ?
    Cd1 O3 C3 C4 . . . . -139.0(9) ?
    C2 O3 C3 C4' . . . . 64.4(10) ?
    Cd1 O3 C3 C4' . . . . -150.7(8) ?
    O3 C3 C4 C5 . . . . -128.2(12) ?
    C4' C3 C4 C5 . . . . -65(6) ?
    O3 C3 C4 C9 . . . . 49.7(12) ?
    C4' C3 C4 C9 . . . . 113(7) ?
    C3 C4 C5 C6 . . . . 178.0(15) ?
    C3 C4 C9 C8 . . . . -177.8(16) ?
    O3 C3 C4' C5' . . . . -97.6(15) ?
    C4 C3 C4' C5' . . . . 141(8) ?
    O3 C3 C4' C9' . . . . 80.5(10) ?
    C4 C3 C4' C9' . . . . -41(7) ?
    C3 C4' C5' C6' . . . . 178.1(17) ?
    C3 C4' C9' C8' . . . . -178.1(17) ?
