# Supplementary material for: Poly[bis­(μ2-benzyl­oxyacetato-κ3 O,O′:O′′)cadmium(II)]
Source: Acta Crystallogr Sect E Struct Rep Online. 2008 Apr 23;64(Pt 5):m708. doi: 10.1107/S1600536808010799 (PMC2961155; doi:10.1107/S1600536808010799)
Supplement: Supplementary file 2 [file e-64-0m708-Isup2.hkl]

# 
# h,k,l, Fc-squared, Fo-squared, sigma(Fo-squared) and status flag 
# 
data_I
_shelx_title '  P21212' 
_shelx_refln_list_code          4 
_shelx_F_calc_maximum      146.03 
_exptl_crystal_F_000       444.00 
_reflns_d_resolution_high  0.8416 
 
loop_ 
 _symmetry_equiv_pos_as_xyz 
 'x, y, z' 
 '-x, -y, z' 
 'x+1/2, -y+1/2, -z' 
 '-x+1/2, y+1/2, -z' 
 
_cell_length_a     6.7430 
_cell_length_b     8.9449 
_cell_length_c    15.4736 
_cell_angle_alpha  90.000 
_cell_angle_beta   90.000 
_cell_angle_gamma  90.000 
 
_shelx_F_squared_multiplier     1.000 
 
loop_ 
 _refln_index_h 
 _refln_index_k 
 _refln_index_l 
 _refln_F_squared_calc 
 _refln_F_squared_meas 
 _refln_F_squared_sigma 
 _refln_observed_status 
   2   0   0      180.74      258.52     11.49 o 
   4   0   0     6122.92     7297.98    308.95 o 
   6   0   0      802.14     1095.03     69.32 o 
   1   1   0    10454.36    11440.02    268.91 o 
   2   1   0     1388.02     1348.72     30.59 o 
   3   1   0     2785.28     3686.31     76.12 o 
   4   1   0      643.48      710.29     21.41 o 
   5   1   0     1443.32     1643.35     49.58 o 
   6   1   0      197.88      166.80     15.97 o 
   0   2   0       15.59       22.31      4.67 o 
   1   2   0     4007.87     5078.35    114.54 o 
   2   2   0     4769.43     5181.40     99.35 o 
   3   2   0        3.55        3.34      4.31 o 
   4   2   0     1909.49     2242.46     53.50 o 
   5   2   0        0.41       -5.57      7.02 o 
   6   2   0      654.59      883.02     83.05 o 
   7   2   0        9.18       32.43     16.44 o 
   1   3   0     4656.74     5557.69     93.18 o 
   2   3   0      916.37     1090.23     20.77 o 
   3   3   0     2962.37     3644.39     91.84 o 
   4   3   0       86.76       94.42     10.57 o 
   5   3   0     2584.12     2901.39     69.80 o 
   6   3   0      101.92       89.33     21.15 o 
   7   3   0      549.12      611.45     45.81 o 
   0   4   0     1490.79     1724.23     34.81 o 
   1   4   0      131.78      133.83      6.56 o 
   2   4   0     5874.47     7216.72    132.65 o 
   3   4   0      459.86      447.34     19.99 o 
   4   4   0     1881.79     2126.49     50.10 o 
   5   4   0      112.79      132.91     13.49 o 
   6   4   0     1029.19     1202.62     70.49 o 
   7   4   0       19.68       37.78     20.88 o 
   1   5   0     1897.14     2260.85     40.86 o 
   2   5   0       48.21       78.80      7.33 o 
   3   5   0     2919.91     3219.59     86.09 o 
   4   5   0      170.46      155.20     13.58 o 
   5   5   0      274.57      310.26     18.30 o 
   6   5   0       32.39       50.90     15.70 o 
   7   5   0      346.50      566.93     49.41 o 
   0   6   0     3974.08     4906.73    113.65 o 
   1   6   0        0.36       10.66      5.28 o 
   2   6   0     1964.73     2090.82     44.38 o 
   3   6   0        2.41       -0.57      6.66 o 
   4   6   0      890.93     1122.66     42.71 o 
   5   6   0        7.88       -3.37     11.92 o 
   6   6   0      333.50      392.01     36.47 o 
   1   7   0     2757.70     3074.35     60.23 o 
   2   7   0       35.18       45.01      8.97 o 
   3   7   0     1261.99     1453.90    102.43 o 
   4   7   0      147.05      128.81     15.36 o 
   5   7   0      509.86      562.18     42.53 o 
   6   7   0       41.30       46.65     14.06 o 
   0   8   0      554.37      595.83     43.22 o 
   1   8   0       52.48       53.55     10.67 o 
   2   8   0     1544.53     1713.51     57.68 o 
   3   8   0      126.27      106.83     15.06 o 
   4   8   0      398.95      480.33     21.84 o 
   5   8   0        0.78        4.51     12.50 o 
   1   9   0      587.47      675.98     33.21 o 
   2   9   0       24.17       20.59     11.80 o 
   3   9   0      499.20      561.60     27.42 o 
   4   9   0        4.11        5.76     10.82 o 
   0  10   0      872.91     1019.26     62.09 o 
   1  10   0        2.12       -0.74     19.81 o 
   2  10   0      397.61      486.96     35.57 o 
   0   0   1    21325.00       -1.50      1.00 o 
   1   0   1        0.57       -2.10      1.40 o 
   2   0   1     3973.28     4238.80     67.30 o 
   3   0   1     1224.51     1388.86     27.34 o 
   4   0   1     3574.29     4278.30    132.86 o 
   5   0   1      101.87      104.20     15.45 o 
   6   0   1      865.58     1130.69     69.88 o 
  -6   1   1       57.19       70.84     23.65 o 
  -5   1   1     1527.23     1915.94     72.87 o 
  -4   1   1      160.37      194.58     17.41 o 
  -3   1   1     3041.00     3106.23     51.45 o 
  -2   1   1      375.84      422.24     10.04 o 
  -1   1   1    11211.54    12477.87    203.85 o 
   0   1   1     1280.93     1586.14     30.59 o 
   1   1   1    10683.71    12062.48    203.72 o 
   2   1   1      385.47      428.63     11.68 o 
   3   1   1     2988.15     3076.31     55.55 o 
   4   1   1      166.64      210.09     10.60 o 
   5   1   1     1529.50     1895.92     69.01 o 
   6   1   1       54.48       43.20     10.33 o 
  -7   2   1       14.15        5.75     16.18 o 
  -6   2   1      820.95      953.22     55.69 o 
  -5   2   1       30.14       28.37      8.33 o 
  -4   2   1     1988.53     2329.45     53.18 o 
  -3   2   1      227.23      237.94      8.13 o 
  -2   2   1     6888.57     7421.26    116.92 o 
  -1   2   1      156.42      192.14     11.26 o 
   0   2   1     2460.15     3035.61     49.22 o 
   1   2   1      164.19      220.04     16.85 o 
   2   2   1     6846.96     7491.87    126.43 o 
   3   2   1      236.54      239.29     10.38 o 
   4   2   1     1866.37     2103.95     52.89 o 
   5   2   1       27.75       26.66      9.51 o 
   6   2   1      855.60     1028.97     43.51 o 
   7   2   1       15.47       11.51     16.65 o 
  -7   3   1      547.75      649.18     48.53 o 
  -6   3   1      108.86      137.62     23.72 o 
  -5   3   1     1927.58     2295.32     75.63 o 
  -4   3   1      198.72      217.24      9.41 o 
  -3   3   1     3811.69     4157.01     73.75 o 
  -2   3   1      630.34      767.44     27.18 o 
  -1   3   1     5228.44     6160.89    124.23 o 
   0   3   1       11.57       16.39      4.26 o 
   1   3   1     5140.75     6080.50     95.05 o 
   2   3   1      638.35      735.79     15.76 o 
   3   3   1     3834.17     4143.25     98.94 o 
   4   3   1      192.61      189.71     11.66 o 
   5   3   1     1909.35     2025.80     75.77 o 
   6   3   1      111.28       89.13     22.14 o 
   7   3   1      550.45      746.69     49.32 o 
  -7   4   1        8.50       24.11     20.66 o 
  -6   4   1      940.74     1149.74     46.31 o 
  -5   4   1      236.73      256.81     19.94 o 
  -4   4   1     1896.06     2118.88     52.77 o 
  -3   4   1      205.59      253.40     11.04 o 
  -2   4   1     4084.62     4709.05     88.42 o 
  -1   4   1       46.96       55.34      4.57 o 
   0   4   1     2379.87     2781.04     37.29 o 
   1   4   1       50.09       55.23      4.21 o 
   2   4   1     4145.36     4662.23     90.51 o 
   3   4   1      197.98      239.61     10.95 o 
   4   4   1     1949.08     2141.50     50.69 o 
   5   4   1      237.26      247.73     22.03 o 
   6   4   1      932.14     1106.10     67.42 o 
   7   4   1        7.58       21.00     19.64 o 
  -7   5   1      331.55      396.02     50.76 o 
  -6   5   1       11.87       12.01     13.56 o 
  -5   5   1      463.89      562.48     23.81 o 
  -4   5   1       28.67       26.04      7.85 o 
  -3   5   1     2198.81     2571.57     71.55 o 
  -2   5   1      169.94      179.82     13.26 o 
  -1   5   1     2250.38     2468.53     44.97 o 
   0   5   1       25.48       21.36      4.11 o 
   1   5   1     2352.67     2600.47     42.46 o 
   2   5   1      166.34      181.33      9.68 o 
   3   5   1     2229.93     2559.82     59.77 o 
   4   5   1       26.22       27.14      9.59 o 
   5   5   1      462.44      536.78     24.44 o 
   6   5   1       13.00       18.20     13.96 o 
   7   5   1      334.57      440.42     43.69 o 
  -6   6   1      295.49      362.32     24.82 o 
  -5   6   1       13.76       11.62      9.94 o 
  -4   6   1     1140.53     1245.57     40.84 o 
  -3   6   1       22.72       19.43      6.90 o 
  -2   6   1     1701.65     2043.10     69.37 o 
  -1   6   1       85.93       86.94      7.57 o 
   0   6   1     3567.49     4165.61     69.21 o 
   1   6   1       83.29       86.15      7.39 o 
   2   6   1     1702.55     1987.17     43.19 o 
   3   6   1       23.17       14.18      7.54 o 
   4   6   1     1148.11     1287.92     41.54 o 
   5   6   1       13.82      -11.48     11.14 o 
   6   6   1      284.91      325.56     21.48 o 
  -6   7   1       22.31       38.01     13.26 o 
  -5   7   1      505.42      658.20     51.76 o 
  -4   7   1       85.75      106.75     14.65 o 
  -3   7   1     1292.93     1325.32     36.09 o 
  -2   7   1       49.10       53.64      8.63 o 
  -1   7   1     2475.07     2897.21     52.71 o 
   0   7   1      326.34      432.40     17.40 o 
   1   7   1     2421.48     2797.53     56.32 o 
   2   7   1       47.34       31.90      8.89 o 
   3   7   1     1294.77     1358.46     65.34 o 
   4   7   1       88.48       85.89     18.84 o 
   5   7   1      512.44      563.28     28.63 o 
   6   7   1       20.88       20.16     13.39 o 
  -5   8   1        1.82        3.37     12.20 o 
  -4   8   1      433.56      492.84     27.24 o 
  -3   8   1       67.78       72.17     12.21 o 
  -2   8   1     1430.75     1625.50     75.42 o 
  -1   8   1       52.67       73.00     10.57 o 
   0   8   1      753.23      800.90     41.58 o 
   1   8   1       49.47       61.12      9.49 o 
   2   8   1     1417.95     1459.87     54.83 o 
   3   8   1       71.25       83.59     14.75 o 
   4   8   1      421.46      424.71     50.65 o 
   5   8   1        1.41       -7.87     11.77 o 
  -4   9   1        1.43       10.00     11.09 o 
  -3   9   1      564.76      619.52     28.37 o 
  -2   9   1       24.39       29.36     11.96 o 
  -1   9   1      634.95      657.99     33.13 o 
   0   9   1      104.61       84.89     16.10 o 
   1   9   1      611.82      633.07     47.38 o 
   2   9   1       25.35        2.74     12.96 o 
   3   9   1      562.95      606.51     32.75 o 
   4   9   1        1.83       -1.92     11.01 o 
  -2  10   1      384.35      450.58     34.29 o 
  -1  10   1       12.83       28.24     20.98 o 
   0  10   1      832.48      907.44     41.55 o 
   1  10   1       14.02       50.23     23.89 o 
   2  10   1      374.48      395.89     33.04 o 
   0   0   2     7547.15     7000.89    201.37 o 
   1   0   2     5839.20     5934.88     99.49 o 
   2   0   2     2573.12     2613.68     42.77 o 
   3   0   2      473.71      544.25     12.71 o 
   4   0   2     3252.77     3443.79     76.33 o 
   5   0   2        1.46       -6.43      7.25 o 
   6   0   2      663.13      723.37     41.34 o 
  -5   1   2     2011.47     2217.65     89.53 o 
  -4   1   2       26.42       20.92      4.71 o 
  -3   1   2     3763.52     3978.25     56.03 o 
  -2   1   2     1186.62     1249.71     19.51 o 
  -1   1   2     9039.51     9147.88    155.91 o 
   0   1   2       34.64       42.52      3.76 o 
   1   1   2     9478.20     9595.13    191.11 o 
   2   1   2     1196.58     1243.64     24.35 o 
   3   1   2     3541.50     3778.91     90.88 o 
   4   1   2       25.55       33.71      6.07 o 
   5   1   2     2047.42     2249.58     62.14 o 
   6   1   2        2.10        8.05     10.47 o 
  -7   2   2       19.86        8.84     15.39 o 
  -6   2   2     1017.80     1033.24     61.38 o 
  -5   2   2       37.56       33.56      8.12 o 
  -4   2   2     2275.80     2401.99     44.29 o 
  -3   2   2      258.00      250.50     11.04 o 
  -2   2   2     7323.02     7773.29    114.51 o 
  -1   2   2     1048.97     1164.61     22.95 o 
   0   2   2     5190.20     5772.97     91.04 o 
   1   2   2     1028.96     1161.72     25.12 o 
   2   2   2     7334.17     7810.14    119.64 o 
   3   2   2      271.85      277.68      9.16 o 
   4   2   2     2137.07     2223.79     42.86 o 
   5   2   2       32.27       24.85      6.48 o 
   6   2   2     1063.20     1191.17     62.33 o 
   7   2   2       21.07       23.01     16.47 o 
  -7   3   2      554.83      550.11     43.88 o 
  -6   3   2      185.96      173.45     25.77 o 
  -5   3   2      716.24      799.55     29.90 o 
  -4   3   2      205.96      218.11     11.07 o 
  -3   3   2     4111.86     4344.86     76.28 o 
  -2   3   2      443.51      444.24     11.28 o 
  -1   3   2     4890.81     5329.08     77.88 o 
   0   3   2      290.32      276.03      7.29 o 
   1   3   2     5012.19     5503.00     84.81 o 
   2   3   2      451.63      466.11     11.62 o 
   3   3   2     3973.75     4200.71     73.83 o 
   4   3   2      196.60      188.91     11.79 o 
   5   3   2      712.86      842.72     31.43 o 
   6   3   2      187.79      173.50     25.44 o 
  -7   4   2        4.06        6.82     17.08 o 
  -6   4   2      675.17      753.86     35.48 o 
  -5   4   2      386.32      425.86     25.39 o 
  -4   4   2     1453.08     1505.48     34.35 o 
  -3   4   2      183.90      179.52      9.36 o 
  -2   4   2     3073.31     3429.05     68.44 o 
  -1   4   2      491.43      597.88     12.19 o 
   0   4   2     4281.46     4329.62     53.75 o 
   1   4   2      515.14      618.11     12.82 o 
   2   4   2     3181.52     3547.75     67.80 o 
   3   4   2      169.97      154.73      9.63 o 
   4   4   2     1456.17     1430.10     37.93 o 
   5   4   2      388.76      410.69     28.25 o 
   6   4   2      673.63      715.27     52.08 o 
   7   4   2        3.65       -4.01     19.72 o 
  -7   5   2      291.84      293.82     32.99 o 
  -6   5   2        2.17       -2.77     12.74 o 
  -5   5   2      950.37     1022.85     45.04 o 
  -4   5   2       61.76       45.82     14.86 o 
  -3   5   2     1888.72     2040.17     44.24 o 
  -2   5   2      107.82      118.84     10.51 o 
  -1   5   2     3057.96     3249.58     53.67 o 
   0   5   2      356.55      413.78     10.12 o 
   1   5   2     3180.06     3399.21     50.82 o 
   2   5   2      105.83      105.73      7.50 o 
   3   5   2     1927.69     2017.29     49.71 o 
   4   5   2       66.05       73.68     11.56 o 
   5   5   2      966.30      943.52     39.94 o 
   6   5   2        1.85        2.80     19.21 o 
   7   5   2      290.07      301.99     38.05 o 
  -6   6   2      336.24      361.61     30.24 o 
  -5   6   2        0.56       -2.09      9.79 o 
  -4   6   2     1196.07     1325.96     42.65 o 
  -3   6   2       23.45       19.02      6.79 o 
  -2   6   2     1931.12     1955.45     38.87 o 
  -1   6   2      288.67      295.40     11.14 o 
   0   6   2     1928.98     2256.85     38.39 o 
   1   6   2      283.16      311.81     12.08 o 
   2   6   2     1913.42     1929.75     42.42 o 
   3   6   2       28.04       25.03      7.85 o 
   4   6   2     1240.04     1377.14     81.14 o 
   5   6   2        0.28      -10.84     11.88 o 
   6   6   2      319.45      364.12     22.38 o 
  -5   7   2      525.81      607.59     28.82 o 
  -4   7   2       68.53       79.94     14.07 o 
  -3   7   2     1001.89     1018.89     30.54 o 
  -2   7   2        4.23        6.81      7.25 o 
  -1   7   2     1592.44     1765.51     41.60 o 
   0   7   2      980.58      941.38     40.36 o 
   1   7   2     1544.10     1772.44     56.02 o 
   2   7   2        3.88        4.61      8.41 o 
   3   7   2     1000.58     1067.39     42.52 o 
   4   7   2       68.47       55.36     18.91 o 
   5   7   2      531.63      643.96     35.34 o 
  -5   8   2        1.62       -7.79     11.67 o 
  -4   8   2      505.35      515.40     24.42 o 
  -3   8   2       37.50       32.05     10.87 o 
  -2   8   2     1178.58     1333.75     40.66 o 
  -1   8   2       80.19       89.83     10.14 o 
   0   8   2     1003.73      992.57     39.98 o 
   1   8   2       72.60       75.27     14.98 o 
   2   8   2     1155.58     1111.86     45.12 o 
   3   8   2       40.90       17.24     15.19 o 
   4   8   2      487.77      493.34     59.75 o 
   5   8   2        0.97       -9.76     14.59 o 
  -4   9   2        2.20       -8.79     11.11 o 
  -3   9   2      676.22      710.99     30.32 o 
  -2   9   2       49.23       44.75     13.02 o 
  -1   9   2      852.62      867.59     38.22 o 
   0   9   2      118.51      130.49     20.67 o 
   1   9   2      805.02      883.08     56.64 o 
   2   9   2       49.05       52.81     15.77 o 
   3   9   2      680.61      676.58     35.16 o 
   4   9   2        1.89       -1.12     12.97 o 
  -2  10   2      366.65      305.08     37.39 o 
  -1  10   2       31.38       45.37     22.34 o 
   0  10   2      771.98      803.56     31.57 o 
   1  10   2       34.75       34.74     22.05 o 
   2  10   2      358.40      356.45     40.58 o 
   0   0   3     6187.47     5840.85    197.42 o 
   1   0   3     1579.19     1402.09     28.10 o 
   2   0   3     1043.42      968.78     17.72 o 
   3   0   3      154.67      165.93      6.78 o 
   4   0   3     3532.56     3736.86     82.38 o 
   5   0   3       74.96       76.88     11.08 o 
   6   0   3      564.83      535.20     36.32 o 
   7   0   3       15.58       -9.31     15.30 o 
  -7   1   3      427.38      459.38     33.64 o 
  -6   1   3        5.15      -12.91     12.42 o 
  -5   1   3     2003.72     2117.47     51.43 o 
  -4   1   3       56.18       44.20      5.11 o 
  -3   1   3     3525.28     3815.20     60.83 o 
  -2   1   3      850.10      869.17     14.43 o 
  -1   1   3     7680.44     7286.42    124.54 o 
   0   1   3       82.71       76.95      3.68 o 
   1   1   3     7928.76     7506.32    121.47 o 
   2   1   3      827.15      846.58     17.22 o 
   3   1   3     3330.93     3583.26     97.38 o 
   4   1   3       48.12       49.34     10.64 o 
   5   1   3     2016.69     2042.83     59.17 o 
   6   1   3        7.24       -3.16     14.14 o 
   7   1   3      450.19      487.87     36.89 o 
  -7   2   3       63.40       71.73     18.32 o 
  -6   2   3      910.84      893.97     32.32 o 
  -5   2   3       16.82       17.76      7.10 o 
  -4   2   3     2125.31     2158.69     40.87 o 
  -3   2   3      617.14      618.50     19.73 o 
  -2   2   3     4884.26     5009.51     80.42 o 
  -1   2   3     1188.93     1224.24     25.69 o 
   0   2   3     9066.07     8732.03    136.14 o 
   1   2   3     1123.96     1150.52     20.63 o 
   2   2   3     4867.50     5004.20     78.40 o 
   3   2   3      609.21      615.81     13.61 o 
   4   2   3     2074.53     2065.71     43.33 o 
   5   2   3       12.80       19.35      7.24 o 
   6   2   3      928.86     1013.91     42.41 o 
   7   2   3       64.10       38.09     20.59 o 
  -7   3   3      426.42      359.78     24.20 o 
  -6   3   3      216.75      201.56     17.84 o 
  -5   3   3      330.68      293.64     17.74 o 
  -4   3   3      157.15      163.60     13.07 o 
  -3   3   3     2958.04     2997.24     54.31 o 
  -2   3   3      199.82      179.41     11.04 o 
  -1   3   3     3252.42     3442.10     49.42 o 
   0   3   3       88.73       87.12      4.00 o 
   1   3   3     3265.13     3393.71     55.40 o 
   2   3   3      193.13      181.42      7.40 o 
   3   3   3     2922.98     2870.91     52.55 o 
   4   3   3      153.89      127.11     11.42 o 
   5   3   3      328.73      333.61     22.77 o 
   6   3   3      216.58      235.42     29.30 o 
   7   3   3      422.04      362.11     36.70 o 
  -7   4   3        9.52       16.29     13.05 o 
  -6   4   3      424.34      454.48     27.90 o 
  -5   4   3      317.97      349.42     23.58 o 
  -4   4   3     1093.64     1115.90     27.65 o 
  -3   4   3       59.55       48.26      6.29 o 
  -2   4   3     3317.39     3371.94     59.26 o 
  -1   4   3     1141.01     1187.81     21.29 o 
   0   4   3     4183.18     4698.50     60.57 o 
   1   4   3     1196.70     1268.58     20.30 o 
   2   4   3     3427.46     3504.23     66.96 o 
   3   4   3       51.18       47.96      6.95 o 
   4   4   3     1046.52     1090.34     34.19 o 
   5   4   3      324.57      324.96     34.87 o 
   6   4   3      442.82      445.71     42.39 o 
   7   4   3        8.68       25.25     21.88 o 
  -6   5   3        3.37       -4.10     14.02 o 
  -5   5   3     1187.69     1248.21     52.53 o 
  -4   5   3      104.09      107.48     11.90 o 
  -3   5   3     1852.03     1928.16     42.05 o 
  -2   5   3       73.11       75.60      6.82 o 
  -1   5   3     3805.22     4049.58     65.28 o 
   0   5   3      283.30      286.79      8.68 o 
   1   5   3     3815.06     4198.97     61.67 o 
   2   5   3       86.43       81.37      7.41 o 
   3   5   3     1903.20     1873.49     47.76 o 
   4   5   3      111.67      104.42     13.15 o 
   5   5   3     1189.62     1211.65     47.60 o 
   6   5   3        1.78      -27.94     18.63 o 
  -6   6   3      425.44      428.98     31.58 o 
  -5   6   3       71.86       68.44     12.24 o 
  -4   6   3     1256.45     1329.25     42.24 o 
  -3   6   3        2.43        1.87      6.78 o 
  -2   6   3     1420.97     1458.18     30.93 o 
  -1   6   3      331.72      351.16     12.02 o 
   0   6   3     1601.53     1618.98     29.49 o 
   1   6   3      332.16      364.13     13.20 o 
   2   6   3     1393.48     1436.21     33.89 o 
   3   6   3        4.80        7.54      7.95 o 
   4   6   3     1297.41     1226.37    142.71 o 
   5   6   3       71.06       84.90     30.30 o 
   6   6   3      409.61      419.92     33.49 o 
  -5   7   3      556.70      612.44     43.15 o 
  -4   7   3       75.42       71.37     10.75 o 
  -3   7   3      741.83      715.51     24.64 o 
  -2   7   3       16.63       16.68      8.35 o 
  -1   7   3      782.85      805.44     29.09 o 
   0   7   3      655.38      615.39     27.12 o 
   1   7   3      791.07      815.20     39.95 o 
   2   7   3       14.65        4.28     10.71 o 
   3   7   3      717.28      741.22     45.07 o 
   4   7   3       73.33       95.64     17.44 o 
   5   7   3      564.37      581.28     59.43 o 
  -5   8   3        1.19       10.61     12.27 o 
  -4   8   3      447.33      465.88     37.10 o 
  -3   8   3       86.25       73.72     12.72 o 
  -2   8   3     1187.73     1188.35     39.33 o 
  -1   8   3       76.67       79.16      9.94 o 
   0   8   3      832.35      841.89     38.73 o 
   1   8   3       67.42       67.35     15.03 o 
   2   8   3     1168.84     1168.25     44.93 o 
   3   8   3       86.93       88.78     17.56 o 
   4   8   3      442.13      512.39     50.27 o 
   5   8   3        0.69      -13.67     14.78 o 
  -4   9   3       15.65       13.04     11.86 o 
  -3   9   3      693.07      665.34     32.24 o 
  -2   9   3       92.60       95.61     15.47 o 
  -1   9   3     1039.47      977.38     41.34 o 
   0   9   3       26.48       19.06     11.14 o 
   1   9   3      991.99     1077.44     62.97 o 
   2   9   3       90.46       68.76     16.69 o 
   3   9   3      706.50      690.59     35.01 o 
   4   9   3       13.06      -10.18     13.59 o 
  -2  10   3      367.76      388.65     40.39 o 
  -1  10   3       32.19       28.87     21.92 o 
   0  10   3      648.07      663.88     36.25 o 
   1  10   3       35.99       40.91     24.59 o 
   2  10   3      362.42      366.11     42.70 o 
   0   0   4       90.08       62.71      9.02 o 
   1   0   4      330.20      265.87      8.25 o 
   2   0   4     2535.39     2444.82     43.91 o 
   3   0   4        6.60        1.44      3.00 o 
   4   0   4     2120.63     2186.11     65.26 o 
   5   0   4      228.61      216.56     15.41 o 
   6   0   4      633.90      649.76     43.53 o 
   7   0   4       12.05        0.48     17.66 o 
  -7   1   4      456.25      494.05     37.31 o 
  -6   1   4       32.50       14.44     21.09 o 
  -5   1   4     1364.55     1367.80     44.03 o 
  -4   1   4      250.78      240.84      8.75 o 
  -3   1   4     4070.37     3982.62     63.67 o 
  -2   1   4      993.03      973.68     18.76 o 
  -1   1   4     6230.45     5880.94    101.33 o 
   0   1   4       16.66       12.59      2.68 o 
   1   1   4     6637.69     6034.20    107.70 o 
   2   1   4      953.82      916.37     19.12 o 
   3   1   4     3916.46     3825.10     85.09 o 
   4   1   4      249.54      279.72     16.32 o 
   5   1   4     1380.00     1458.96     48.27 o 
   6   1   4       34.34       28.39     17.14 o 
   7   1   4      460.82      463.06     38.35 o 
  -7   2   4      102.87       83.85     16.40 o 
  -6   2   4      812.52      732.35     33.16 o 
  -5   2   4       28.01       34.18      8.98 o 
  -4   2   4     1493.30     1409.07     41.94 o 
  -3   2   4     1085.15     1018.23     19.77 o 
  -2   2   4     6703.47     6627.84    114.46 o 
  -1   2   4     1795.93     1842.92     28.52 o 
   0   2   4     5537.35     5381.60     65.37 o 
   1   2   4     1705.50     1765.35     32.67 o 
   2   2   4     6690.31     6649.98    101.32 o 
   3   2   4     1087.90      986.17     17.87 o 
   4   2   4     1498.79     1368.12     39.13 o 
   5   2   4       20.40       20.15      7.10 o 
   6   2   4      818.58      797.11     37.69 o 
   7   2   4      105.34      125.76     14.52 o 
  -7   3   4      296.02      210.08     20.23 o 
  -6   3   4      125.41      129.04     49.08 o 
  -5   3   4      382.25      358.34     19.36 o 
  -4   3   4       30.14       21.81      6.97 o 
  -3   3   4     1738.00     1630.93     36.38 o 
  -2   3   4      247.30      269.08      8.12 o 
  -1   3   4     4489.00     4623.05     62.39 o 
   0   3   4     1116.59     1090.62     17.03 o 
   1   3   4     4468.96     4528.54     63.34 o 
   2   3   4      226.89      240.17      8.64 o 
   3   3   4     1757.00     1658.92     29.31 o 
   4   3   4       31.20       45.61      7.32 o 
   5   3   4      389.83      403.82     37.24 o 
   6   3   4      121.52      100.39     24.64 o 
   7   3   4      294.48      339.35     35.55 o 
  -7   4   4       14.63       16.01     13.33 o 
  -6   4   4      319.90      341.89     24.75 o 
  -5   4   4      139.19       88.62     15.07 o 
  -4   4   4     1024.91      953.79     46.57 o 
  -3   4   4       41.95       47.42      5.99 o 
  -2   4   4     1995.51     2021.60     37.75 o 
  -1   4   4      415.69      416.52     10.57 o 
   0   4   4     5018.54     5122.94     65.88 o 
   1   4   4      430.17      441.40     10.28 o 
   2   4   4     2064.27     2059.38     43.19 o 
   3   4   4       51.63       63.57      9.22 o 
   4   4   4      976.26      955.20     32.63 o 
   5   4   4      142.14      117.82     16.71 o 
   6   4   4      333.98      354.91     38.26 o 
   7   4   4       13.28       -4.58     23.04 o 
  -6   5   4       15.41       21.64     13.40 o 
  -5   5   4     1243.51     1191.18     50.85 o 
  -4   5   4      294.01      273.65     19.01 o 
  -3   5   4     1350.87     1421.19     32.28 o 
  -2   5   4      209.07      228.94     10.17 o 
  -1   5   4     3071.49     3204.80     52.80 o 
   0   5   4      570.71      529.25     11.21 o 
   1   5   4     3031.68     3262.66     49.86 o 
   2   5   4      234.28      246.92     15.13 o 
   3   5   4     1365.71     1387.92     38.43 o 
   4   5   4      300.67      242.97     47.08 o 
   5   5   4     1226.97     1145.40     46.76 o 
   6   5   4       14.35       -3.04     13.96 o 
  -6   6   4      399.17      455.13     32.73 o 
  -5   6   4      154.58      125.56     14.24 o 
  -4   6   4     1311.13     1191.09     39.94 o 
  -3   6   4       32.27       38.29      8.73 o 
  -2   6   4      719.25      757.63     22.22 o 
  -1   6   4      218.02      220.17      9.97 o 
   0   6   4     2246.76     2115.74     36.95 o 
   1   6   4      218.71      220.15     11.62 o 
   2   6   4      686.02      770.18     22.44 o 
   3   6   4       38.08       36.01     10.33 o 
   4   6   4     1326.01     1240.59     95.03 o 
   5   6   4      153.70      173.12     21.49 o 
   6   6   4      395.08      429.20     38.45 o 
  -5   7   4      458.31      453.23     25.46 o 
  -4   7   4       52.88       43.95     11.89 o 
  -3   7   4      722.49      648.63     28.96 o 
  -2   7   4       38.95       51.52     11.64 o 
  -1   7   4      622.00      633.16     19.56 o 
   0   7   4      180.16      173.12     12.78 o 
   1   7   4      632.18      649.61     21.57 o 
   2   7   4       34.24       28.57     12.68 o 
   3   7   4      715.34      657.21     45.22 o 
   4   7   4       50.99       54.71     16.94 o 
   5   7   4      464.51      468.80     31.94 o 
  -4   8   4      435.46      468.87     35.14 o 
  -3   8   4      140.80      118.13     14.07 o 
  -2   8   4     1026.35      922.56     57.47 o 
  -1   8   4       58.48       52.28     10.06 o 
   0   8   4      726.41      693.91     29.22 o 
   1   8   4       58.88        8.14     17.48 o 
   2   8   4     1024.80      933.14     38.95 o 
   3   8   4      133.84      120.59     18.15 o 
   4   8   4      444.27      456.72     40.20 o 
  -3   9   4      544.17      494.59     31.94 o 
  -2   9   4      161.19      132.92     18.57 o 
  -1   9   4      934.87      835.01    113.15 o 
   0   9   4        7.44       24.34     14.43 o 
   1   9   4      909.94      860.46     56.87 o 
   2   9   4      158.71      150.11     19.23 o 
   3   9   4      558.43      509.32     37.31 o 
  -2  10   4      401.55      312.07     38.52 o 
  -1  10   4       43.73       17.04     23.98 o 
   0  10   4      447.69      415.62     29.49 o 
   1  10   4       46.72       40.84     25.63 o 
   2  10   4      397.07      408.14     44.06 o 
   0   0   5      842.21      766.91     17.06 o 
   1   0   5        4.59        2.95      3.07 o 
   2   0   5     3706.63     3499.60     55.79 o 
   3   0   5      116.04       97.64      5.91 o 
   4   0   5     1859.65     1769.21     45.24 o 
   5   0   5      315.47      288.04     29.55 o 
   6   0   5      482.62      489.75     39.92 o 
   7   0   5       14.37       12.67     19.11 o 
  -7   1   5      425.66      389.82     36.28 o 
  -6   1   5      120.27       77.72     12.07 o 
  -5   1   5      897.42      812.80     33.44 o 
  -4   1   5      393.35      356.15     12.83 o 
  -3   1   5     3193.96     3102.11     62.35 o 
  -2   1   5      600.22      602.96     15.17 o 
  -1   1   5     3817.37     3325.96     58.48 o 
   0   1   5      294.33      273.97      6.62 o 
   1   1   5     4031.10     3444.04     57.19 o 
   2   1   5      575.15      591.29     12.93 o 
   3   1   5     3152.05     3181.45     70.24 o 
   4   1   5      393.17      371.08     13.91 o 
   5   1   5      923.68      850.66     52.10 o 
   6   1   5      120.27       93.24     23.04 o 
   7   1   5      414.35      324.29     35.45 o 
  -7   2   5      118.46       96.45     14.68 o 
  -6   2   5      660.10      573.31     44.48 o 
  -5   2   5       73.37       71.04     10.26 o 
  -4   2   5     1081.55     1057.75     45.86 o 
  -3   2   5      722.92      669.54     26.98 o 
  -2   2   5     4073.18     4015.71     66.71 o 
  -1   2   5     1876.41     1899.79     27.66 o 
   0   2   5     3971.55     3640.51     44.86 o 
   1   2   5     1808.53     1829.98     31.83 o 
   2   2   5     4179.67     3946.85     62.92 o 
   3   2   5      734.45      707.18     19.61 o 
   4   2   5     1093.75     1058.48     27.77 o 
   5   2   5       70.72       56.12      9.14 o 
   6   2   5      661.89      656.58     55.05 o 
   7   2   5      118.58      145.13     16.38 o 
  -7   3   5      267.18      208.49     20.14 o 
  -6   3   5       79.16       79.69     14.20 o 
  -5   3   5      471.07      417.93     21.72 o 
  -4   3   5       55.16       58.97      9.10 o 
  -3   3   5     1613.18     1497.95     33.04 o 
  -2   3   5      856.90      806.64     18.21 o 
  -1   3   5     3524.78     3577.47     47.04 o 
   0   3   5      226.56      241.29      6.38 o 
   1   3   5     3604.07     3605.70     53.89 o 
   2   3   5      822.60      803.82     20.47 o 
   3   3   5     1615.05     1503.36     33.23 o 
   4   3   5       72.49       63.95      8.17 o 
   5   3   5      486.21      487.40     24.44 o 
   6   3   5       70.60       48.43     22.70 o 
   7   3   5      266.08      229.24     34.42 o 
  -7   4   5       17.24        3.69     13.64 o 
  -6   4   5      369.40      329.59     24.80 o 
  -5   4   5       36.14       37.92     19.94 o 
  -4   4   5      858.29      811.95     24.69 o 
  -3   4   5      102.76       91.47      7.47 o 
  -2   4   5     2080.08     2033.23     34.90 o 
  -1   4   5      577.46      555.51     13.34 o 
   0   4   5     2972.95     3101.43     41.88 o 
   1   4   5      579.69      573.82     12.23 o 
   2   4   5     2033.84     1906.89     41.89 o 
   3   4   5      111.28       92.20     12.30 o 
   4   4   5      833.79      817.89     30.66 o 
   5   4   5       35.48       35.20     14.26 o 
   6   4   5      374.92      358.20     41.04 o 
   7   4   5       17.22       29.21     25.59 o 
  -6   5   5       46.73       26.14     16.64 o 
  -5   5   5     1144.68     1105.16     49.66 o 
  -4   5   5      415.89      416.13     22.86 o 
  -3   5   5      766.46      737.23     19.40 o 
  -2   5   5      197.95      198.58      9.70 o 
  -1   5   5     2419.20     2400.36     41.12 o 
   0   5   5     1266.92     1211.51     21.89 o 
   1   5   5     2357.00     2406.25     40.89 o 
   2   5   5      216.67      205.86     11.58 o 
   3   5   5      752.39      708.38     26.62 o 
   4   5   5      417.67      413.90     26.01 o 
   5   5   5     1124.01     1148.97     87.82 o 
   6   5   5       47.55       62.08     17.92 o 
  -6   6   5      296.83      250.23     26.44 o 
  -5   6   5      219.32      209.46     17.23 o 
  -4   6   5     1046.59     1030.57     29.51 o 
  -3   6   5      138.19      132.40     11.64 o 
  -2   6   5      631.37      599.49     21.24 o 
  -1   6   5      134.99      130.74      8.59 o 
   0   6   5     2095.25     2081.16     40.19 o 
   1   6   5      124.94      124.53      9.92 o 
   2   6   5      616.94      614.42     20.27 o 
   3   6   5      148.01      158.38     14.71 o 
   4   6   5     1044.19      951.36     79.73 o 
   5   6   5      217.29      169.67     22.05 o 
   6   6   5      300.91      299.29     27.39 o 
  -5   7   5      313.03      329.87     24.27 o 
  -4   7   5       85.33       84.57     11.30 o 
  -3   7   5      810.53      755.95     26.04 o 
  -2   7   5       14.05       13.92      8.32 o 
  -1   7   5      731.29      729.00     23.70 o 
   0   7   5       39.02       45.45     11.44 o 
   1   7   5      755.26      762.43     23.95 o 
   2   7   5       14.76       26.86     12.80 o 
   3   7   5      803.07      805.57     34.59 o 
   4   7   5       80.03      104.62     19.21 o 
   5   7   5      322.38      348.55     57.98 o 
  -4   8   5      405.03      387.27     20.35 o 
  -3   8   5      158.82      128.75     14.87 o 
  -2   8   5      658.89      609.51     26.65 o 
  -1   8   5      148.39      140.15     12.36 o 
   0   8   5      796.17      735.72     35.69 o 
   1   8   5      161.10      156.71     26.11 o 
   2   8   5      672.74      658.98     32.64 o 
   3   8   5      147.72      139.21     19.13 o 
   4   8   5      413.69      402.16     38.10 o 
  -3   9   5      371.94      316.93     22.18 o 
  -2   9   5      217.09      199.65     23.30 o 
  -1   9   5      666.32      632.34     31.33 o 
   0   9   5       96.20      101.83     19.02 o 
   1   9   5      657.06      619.86     50.22 o 
   2   9   5      215.37      224.03     33.75 o 
   3   9   5      389.60      365.16     27.57 o 
  -1  10   5       65.00       63.45     26.65 o 
   0  10   5      268.58      253.74     25.67 o 
   1  10   5       66.50       82.74     28.64 o 
   0   0   6      721.83      562.19     14.22 o 
   1   0   6       92.36       82.85      4.54 o 
   2   0   6     5517.97     5127.59     94.10 o 
   3   0   6       41.17       35.42      4.99 o 
   4   0   6     1253.46     1307.96     40.37 o 
   5   0   6      444.13      454.55     38.21 o 
   6   0   6      333.78      266.61     32.91 o 
   7   0   6       20.54       27.49     21.70 o 
  -7   1   6      337.29      276.66     33.94 o 
  -6   1   6      143.32      120.67     24.48 o 
  -5   1   6      525.80      478.13     25.14 o 
  -4   1   6      560.48      521.73     25.74 o 
  -3   1   6     2137.82     1886.77     51.33 o 
  -2   1   6      407.25      372.14     13.41 o 
  -1   1   6     3660.99     3554.00     52.13 o 
   0   1   6      404.14      374.77      7.78 o 
   1   1   6     3891.34     3625.56     55.40 o 
   2   1   6      426.80      389.23     12.18 o 
   3   1   6     2132.32     1937.33     35.37 o 
   4   1   6      560.05      528.17     43.05 o 
   5   1   6      543.56      545.37     42.25 o 
   6   1   6      140.93      157.20     27.88 o 
   7   1   6      322.24      317.82     36.97 o 
  -7   2   6      119.93       88.27     15.48 o 
  -6   2   6      478.27      397.29     24.88 o 
  -5   2   6      115.65       90.04     24.38 o 
  -4   2   6      917.34      841.90     26.37 o 
  -3   2   6      982.54      845.43     25.66 o 
  -2   2   6     1762.91     1693.46     35.80 o 
  -1   2   6     1305.88     1224.28     19.58 o 
   0   2   6     3209.23     3013.53     37.57 o 
   1   2   6     1247.22     1172.17     24.11 o 
   2   2   6     1818.36     1695.05     35.20 o 
   3   2   6     1010.66      888.58     19.95 o 
   4   2   6      943.20      876.88     24.72 o 
   5   2   6      119.67      134.99     34.65 o 
   6   2   6      475.31      462.86     24.54 o 
   7   2   6      116.71      123.61     16.97 o 
  -7   3   6      260.43      169.23     19.78 o 
  -6   3   6       92.76       68.57     14.64 o 
  -5   3   6      681.94      655.25     50.08 o 
  -4   3   6      111.96       94.54     10.74 o 
  -3   3   6     1906.96     1882.07     35.43 o 
  -2   3   6     1151.75     1067.41     22.39 o 
  -1   3   6     2191.24     1990.65     29.87 o 
   0   3   6      340.99      326.14      7.54 o 
   1   3   6     2144.53     1989.80     34.26 o 
   2   3   6     1120.99      992.18     24.84 o 
   3   3   6     1941.35     1821.65     39.76 o 
   4   3   6      139.59      111.68     10.87 o 
   5   3   6      687.08      652.37     25.01 o 
   6   3   6       83.05      107.35     31.44 o 
   7   3   6      260.47      309.83     40.21 o 
  -6   4   6      407.56      353.69     26.54 o 
  -5   4   6       34.01       23.76     12.98 o 
  -4   4   6      889.82      858.49     26.02 o 
  -3   4   6      181.96      187.21      9.97 o 
  -2   4   6     1692.55     1603.77     32.29 o 
  -1   4   6      674.57      675.87     14.54 o 
   0   4   6     2061.51     2072.53     29.75 o 
   1   4   6      681.57      693.29     14.72 o 
   2   4   6     1641.71     1578.42     40.73 o 
   3   4   6      180.81      188.22     13.89 o 
   4   4   6      884.61      819.23     41.30 o 
   5   4   6       29.41       29.75     15.07 o 
   6   4   6      404.64      402.70     45.78 o 
  -6   5   6       69.02       72.32     18.17 o 
  -5   5   6      778.25      759.04     29.34 o 
  -4   5   6      408.39      377.91     16.78 o 
  -3   5   6      349.74      338.13     13.55 o 
  -2   5   6      272.62      253.27     12.89 o 
  -1   5   6     1801.22     1774.65     32.33 o 
   0   5   6      721.03      763.29     16.16 o 
   1   5   6     1745.00     1779.82     34.71 o 
   2   5   6      272.31      268.03     13.45 o 
   3   5   6      329.98      318.62     20.34 o 
   4   5   6      398.59      429.13     27.29 o 
   5   5   6      767.20      728.41     37.08 o 
   6   5   6       72.80       95.29     20.06 o 
  -6   6   6      208.71      184.89     18.22 o 
  -5   6   6      207.61      207.81     26.50 o 
  -4   6   6      733.97      752.67     25.20 o 
  -3   6   6      169.22      169.39     12.68 o 
  -2   6   6      550.16      595.62     21.55 o 
  -1   6   6      156.76      163.20     11.41 o 
   0   6   6     1942.77     1850.13     39.66 o 
   1   6   6      142.00      136.33     11.51 o 
   2   6   6      544.84      609.34     24.58 o 
   3   6   6      173.13      177.09     15.47 o 
   4   6   6      725.14      697.59     37.07 o 
   5   6   6      207.06      229.84     24.89 o 
   6   6   6      215.51      229.16     26.31 o 
  -5   7   6      222.64      251.23     20.51 o 
  -4   7   6      108.35      123.46     15.54 o 
  -3   7   6      852.73      810.23     27.14 o 
  -2   7   6       55.27       52.83     11.09 o 
  -1   7   6      983.86      904.40     24.60 o 
   0   7   6       32.58       28.43     17.50 o 
   1   7   6     1032.57      996.23     54.23 o 
   2   7   6       62.84       63.45     22.21 o 
   3   7   6      839.03      773.04     35.56 o 
   4   7   6      104.68      127.46     20.97 o 
   5   7   6      229.48      230.32     33.12 o 
  -4   8   6      292.23      254.10     19.24 o 
  -3   8   6      173.72      139.03     15.91 o 
  -2   8   6      520.34      464.83     24.03 o 
  -1   8   6      220.45      192.11     15.91 o 
   0   8   6      659.02      638.66     32.65 o 
   1   8   6      242.02      177.83     29.68 o 
   2   8   6      538.94      512.84     29.94 o 
   3   8   6      165.00      168.44     20.92 o 
   4   8   6      294.33      294.89     24.79 o 
  -3   9   6      252.87      186.90     18.69 o 
  -2   9   6      205.65      185.43     17.14 o 
  -1   9   6      389.32      388.21     37.00 o 
   0   9   6      174.67      138.03     20.84 o 
   1   9   6      385.84      441.14     42.48 o 
   2   9   6      206.38      194.78     33.00 o 
   3   9   6      267.28      207.64     23.03 o 
   0  10   6      157.59      142.53     31.89 o 
   0   0   7     6453.52     6139.52     98.69 o 
   1   0   7      775.41      747.10     13.10 o 
   2   0   7     3089.50     2656.87     57.84 o 
   3   0   7      202.65      198.37      9.03 o 
   4   0   7      815.56      774.56     27.49 o 
   5   0   7      469.37      430.76     37.88 o 
   6   0   7      298.00      334.34     37.58 o 
   7   0   7       41.80       57.46     25.81 o 
  -7   1   7      234.14      214.40     33.13 o 
  -6   1   7      127.79      106.86     25.72 o 
  -5   1   7      305.56      269.14     32.88 o 
  -4   1   7      657.00      654.64     34.22 o 
  -3   1   7     1554.01     1541.20     36.85 o 
  -2   1   7      140.71      136.69      7.52 o 
  -1   1   7     2340.79     2119.35     33.13 o 
   0   1   7     1996.21     1675.36     22.60 o 
   1   1   7     2414.54     2136.36     29.22 o 
   2   1   7      137.21      133.98     15.52 o 
   3   1   7     1557.18     1463.54     32.09 o 
   4   1   7      674.59      629.73     20.14 o 
   5   1   7      317.56      300.05     18.59 o 
   6   1   7      120.12      105.10     14.12 o 
   7   1   7      222.73      209.21     18.96 o 
  -7   2   7       77.96       47.46     33.94 o 
  -6   2   7      313.20      236.75     21.22 o 
  -5   2   7      172.34      137.29     16.46 o 
  -4   2   7      741.99      733.95     24.34 o 
  -3   2   7      413.19      391.31     17.21 o 
  -2   2   7     1221.16     1179.97     27.30 o 
  -1   2   7      778.74      690.38     14.86 o 
   0   2   7      833.91      649.22     11.17 o 
   1   2   7      790.31      700.44     13.58 o 
   2   2   7     1246.86     1174.92     27.05 o 
   3   2   7      438.86      415.58     14.60 o 
   4   2   7      751.41      711.39     22.77 o 
   5   2   7      177.01      201.91     16.99 o 
   6   2   7      313.33      317.42     26.01 o 
   7   2   7       73.70       67.71     32.98 o 
  -7   3   7      241.76      194.47     22.85 o 
  -6   3   7      114.89      101.18     21.49 o 
  -5   3   7      843.43      793.53     37.83 o 
  -4   3   7      102.18       74.88     11.38 o 
  -3   3   7     1362.15     1336.09     27.77 o 
  -2   3   7     1027.75     1079.94     23.56 o 
  -1   3   7     1526.33     1509.95     25.54 o 
   0   3   7      162.31      150.85      5.76 o 
   1   3   7     1488.18     1447.40     27.22 o 
   2   3   7     1025.45     1062.74     28.99 o 
   3   3   7     1392.88     1319.80     34.56 o 
   4   3   7      125.54      128.51     15.67 o 
   5   3   7      837.26      816.44     33.51 o 
   6   3   7      109.36      109.63     42.40 o 
   7   3   7      242.67      272.01     23.69 o 
  -6   4   7      377.10      311.54     25.39 o 
  -5   4   7       68.58       50.55     15.08 o 
  -4   4   7      913.67      915.11     30.62 o 
  -3   4   7      408.88      418.73     14.33 o 
  -2   4   7     1241.91     1281.61     29.22 o 
  -1   4   7      516.57      511.74     12.49 o 
   0   4   7     1451.41     1364.04     22.43 o 
   1   4   7      500.55      471.01     20.61 o 
   2   4   7     1197.03     1220.58     29.81 o 
   3   4   7      403.34      431.48     19.98 o 
   4   4   7      931.57      916.24     49.53 o 
   5   4   7       64.73       56.23     16.53 o 
   6   4   7      364.81      285.93     52.61 o 
  -6   5   7       71.51       69.00     32.21 o 
  -5   5   7      420.18      396.09     21.92 o 
  -4   5   7      338.21      342.41     16.53 o 
  -3   5   7      289.23      285.88     16.80 o 
  -2   5   7      328.51      345.06     16.04 o 
  -1   5   7     1191.24     1159.80     24.11 o 
   0   5   7      460.91      420.70     19.71 o 
   1   5   7     1137.61     1145.59     27.20 o 
   2   5   7      315.10      320.81     15.00 o 
   3   5   7      291.93      284.91     23.23 o 
   4   5   7      320.06      305.05     44.32 o 
   5   5   7      413.28      427.79     43.85 o 
   6   5   7       75.50       98.16     21.35 o 
  -5   6   7      109.77       89.88     14.61 o 
  -4   6   7      400.25      384.60     18.72 o 
  -3   6   7      239.23      210.49     14.39 o 
  -2   6   7      490.50      439.46     15.90 o 
  -1   6   7      209.22      208.71     13.59 o 
   0   6   7     1754.11     1741.72     41.76 o 
   1   6   7      199.62      193.74     18.72 o 
   2   6   7      498.81      471.85     28.82 o 
   3   6   7      236.36      252.08     18.16 o 
   4   6   7      390.07      398.50     29.28 o 
   5   6   7      109.65       92.82     20.55 o 
  -5   7   7      180.28      165.61     16.21 o 
  -4   7   7      118.01      120.81     13.43 o 
  -3   7   7      658.95      630.34     24.24 o 
  -2   7   7      183.27      173.08     13.85 o 
  -1   7   7     1042.42      910.67     31.20 o 
   0   7   7       82.02      102.21     18.52 o 
   1   7   7     1082.93     1026.62     44.15 o 
   2   7   7      188.55      197.61     20.23 o 
   3   7   7      645.39      637.68     32.48 o 
   4   7   7      119.88       79.26     23.73 o 
   5   7   7      186.28      154.05     24.55 o 
  -4   8   7      231.64      189.34     16.39 o 
  -3   8   7      130.49      120.81     18.81 o 
  -2   8   7      401.42      343.20     18.71 o 
  -1   8   7      224.64      237.28     17.60 o 
   0   8   7      453.63      440.77     36.29 o 
   1   8   7      246.04      230.67     31.98 o 
   2   8   7      412.61      445.60     27.74 o 
   3   8   7      127.98      133.45     19.88 o 
   4   8   7      228.98      170.37     21.85 o 
  -2   9   7      145.47      155.74     24.79 o 
  -1   9   7      232.41      179.67     32.23 o 
   0   9   7      154.95      173.36     22.97 o 
   1   9   7      233.19      232.97     35.00 o 
   2   9   7      150.23      121.26     30.79 o 
   0   0   8     2503.27     2130.96     38.00 o 
   1   0   8      721.52      659.51     11.92 o 
   2   0   8     3335.35     3197.29     61.81 o 
   3   0   8      711.80      718.45     27.21 o 
   4   0   8      362.01      340.31     19.16 o 
   5   0   8      210.83      187.67     30.24 o 
   6   0   8      335.14      296.47     37.53 o 
   7   0   8       73.93       48.75     28.69 o 
  -7   1   8      162.34      154.69     32.28 o 
  -6   1   8       93.66      105.39     27.68 o 
  -5   1   8      272.90      236.66     32.84 o 
  -4   1   8      538.76      551.04     38.32 o 
  -3   1   8      952.23      996.28     27.36 o 
  -2   1   8       75.04       77.33      7.04 o 
  -1   1   8     2188.24     1940.93     28.68 o 
   0   1   8     2858.65     2656.69     34.19 o 
   1   1   8     2092.75     1921.23     26.02 o 
   2   1   8       98.22      100.06      7.05 o 
   3   1   8      949.18      936.19     30.33 o 
   4   1   8      548.64      542.35     34.64 o 
   5   1   8      282.33      258.13     32.36 o 
   6   1   8       88.88       93.26     20.65 o 
   7   1   8      151.31      119.23     33.90 o 
  -7   2   8       41.17       15.24     25.19 o 
  -6   2   8      212.72      181.58     32.27 o 
  -5   2   8      268.87      228.78     20.80 o 
  -4   2   8      582.97      565.43     25.97 o 
  -3   2   8      184.75      191.04     10.18 o 
  -2   2   8      767.63      690.41     18.36 o 
  -1   2   8      812.99      745.81     16.29 o 
   0   2   8      922.26      882.07     14.83 o 
   1   2   8      812.28      763.64     14.60 o 
   2   2   8      759.11      639.26     16.27 o 
   3   2   8      211.61      213.46     13.09 o 
   4   2   8      565.40      558.75     28.86 o 
   5   2   8      268.24      264.81     18.54 o 
   6   2   8      218.39      211.01     26.37 o 
   7   2   8       38.01       36.31     15.84 o 
  -6   3   8      155.43      142.96     19.62 o 
  -5   3   8      633.16      562.77     32.34 o 
  -4   3   8      160.74      150.32     16.73 o 
  -3   3   8     1024.37      987.32     23.11 o 
  -2   3   8     1429.06     1352.40     28.77 o 
  -1   3   8      937.73      887.50     19.81 o 
   0   3   8       29.71       23.27      4.21 o 
   1   3   8      891.35      850.74     19.56 o 
   2   3   8     1422.29     1390.57     35.55 o 
   3   3   8     1051.81     1024.79     29.40 o 
   4   3   8      175.70      176.27     15.07 o 
   5   3   8      623.85      604.53     25.36 o 
   6   3   8      153.24      151.71     16.23 o 
  -6   4   8      304.21      252.20     33.01 o 
  -5   4   8      138.45      107.68     17.27 o 
  -4   4   8      853.80      903.16     24.70 o 
  -3   4   8      483.93      475.91     18.24 o 
  -2   4   8      902.53      803.51     20.81 o 
  -1   4   8      436.31      438.73     12.93 o 
   0   4   8      691.80      778.49     17.61 o 
   1   4   8      406.17      396.70     15.32 o 
   2   4   8      872.20      785.95     22.65 o 
   3   4   8      485.18      470.12     28.38 o 
   4   4   8      897.96      910.97     38.09 o 
   5   4   8      133.73      119.21     28.29 o 
   6   4   8      286.13      245.53     26.58 o 
  -6   5   8       67.08       51.51     21.98 o 
  -5   5   8      231.17      220.66     19.01 o 
  -4   5   8      205.21      219.71     14.52 o 
  -3   5   8      375.78      363.19     17.71 o 
  -2   5   8      162.99      148.87     10.31 o 
  -1   5   8      756.70      723.69     21.83 o 
   0   5   8      382.60      404.73     15.50 o 
   1   5   8      744.76      697.86     23.29 o 
   2   5   8      149.24      162.86     13.26 o 
   3   5   8      392.83      396.08     20.74 o 
   4   5   8      193.29      185.67     22.06 o 
   5   5   8      226.38      225.94     25.46 o 
   6   5   8       69.11       66.49     21.13 o 
  -5   6   8       41.26       45.79     11.29 o 
  -4   6   8      273.44      224.67     15.78 o 
  -3   6   8      318.39      314.80     23.49 o 
  -2   6   8      523.38      497.50     19.08 o 
  -1   6   8      257.16      266.45     13.80 o 
   0   6   8     1181.65     1094.31     33.99 o 
   1   6   8      254.34      271.86     17.61 o 
   2   6   8      546.39      548.95     33.31 o 
   3   6   8      313.65      318.39     23.15 o 
   4   6   8      254.60      248.53     25.36 o 
   5   6   8       42.65       47.20     19.27 o 
  -4   7   8      121.82       95.78     13.35 o 
  -3   7   8      435.34      380.25     17.54 o 
  -2   7   8      429.11      394.83     22.69 o 
  -1   7   8      764.38      759.76     28.36 o 
   0   7   8      177.00      202.80     20.22 o 
   1   7   8      784.89      764.34     50.99 o 
   2   7   8      433.43      415.66     26.75 o 
   3   7   8      420.35      432.55     27.46 o 
   4   7   8      123.59      120.44     26.15 o 
  -3   8   8       87.23       74.83     18.68 o 
  -2   8   8      266.06      249.21     36.53 o 
  -1   8   8      205.74      190.42     16.99 o 
   0   8   8      352.64      311.73     38.65 o 
   1   8   8      219.86      223.55     32.36 o 
   2   8   8      266.64      228.67     33.01 o 
   3   8   8       88.37       64.20     18.28 o 
  -2   9   8       83.19       81.72     17.66 o 
  -1   9   8      166.86       98.18     28.16 o 
   0   9   8       91.72       71.15     25.03 o 
   1   9   8      170.83      191.83     34.20 o 
   2   9   8       87.82       82.60     29.30 o 
   0   0   9      505.49      449.28     12.76 o 
   1   0   9     1404.22     1311.23     21.34 o 
   2   0   9     1602.74     1497.77     36.47 o 
   3   0   9      651.36      573.44     24.78 o 
   4   0   9      205.56      214.76     20.01 o 
   5   0   9      157.26      157.80     34.74 o 
   6   0   9      206.73      211.95     36.36 o 
  -6   1   9      100.53      136.92     30.71 o 
  -5   1   9      354.13      330.70     39.77 o 
  -4   1   9      272.33      294.06     22.51 o 
  -3   1   9      579.85      544.68     18.59 o 
  -2   1   9      353.74      326.07     14.59 o 
  -1   1   9     1157.88     1047.50     25.96 o 
   0   1   9     1602.20     1517.28     21.38 o 
   1   1   9     1118.36     1047.81     17.86 o 
   2   1   9      387.87      333.80     12.21 o 
   3   1   9      556.51      500.80     19.30 o 
   4   1   9      262.55      276.65     31.92 o 
   5   1   9      371.46      359.38     19.42 o 
   6   1   9      106.32       72.40     19.51 o 
  -6   2   9      181.27      179.29     34.18 o 
  -5   2   9      273.94      252.54     38.35 o 
  -4   2   9      614.19      618.15     67.42 o 
  -3   2   9      138.23      158.29     11.51 o 
  -2   2   9      681.14      700.63     19.45 o 
  -1   2   9      414.88      379.68     11.33 o 
   0   2   9     1347.06     1244.89     18.73 o 
   1   2   9      432.64      410.92     11.69 o 
   2   2   9      663.20      650.63     20.74 o 
   3   2   9      149.15      166.38     12.54 o 
   4   2   9      592.38      581.69     24.65 o 
   5   2   9      273.73      283.77     23.50 o 
   6   2   9      186.50      185.07     19.97 o 
  -6   3   9      168.10      113.98     19.44 o 
  -5   3   9      254.88      246.92     23.76 o 
  -4   3   9      287.25      271.30     14.45 o 
  -3   3   9      742.59      732.28     19.53 o 
  -2   3   9     1248.63     1218.08     29.75 o 
  -1   3   9      843.44      794.48     19.33 o 
   0   3   9        3.65        8.37      4.46 o 
   1   3   9      827.53      800.05     22.85 o 
   2   3   9     1253.09     1285.61     29.61 o 
   3   3   9      734.26      695.91     27.39 o 
   4   3   9      284.20      277.57     18.78 o 
   5   3   9      248.54      250.98     18.82 o 
   6   3   9      168.10      191.39     17.97 o 
  -6   4   9      192.18      177.49     32.71 o 
  -5   4   9      152.32      126.13     13.28 o 
  -4   4   9      569.01      541.09     21.14 o 
  -3   4   9      551.30      568.71     19.06 o 
  -2   4   9      450.49      468.52     15.81 o 
  -1   4   9      329.71      326.58     12.66 o 
   0   4   9      741.09      671.01     25.30 o 
   1   4   9      320.93      332.75     17.85 o 
   2   4   9      428.01      459.32     19.40 o 
   3   4   9      541.86      521.55     28.57 o 
   4   4   9      611.10      604.65     31.87 o 
   5   4   9      149.07      138.15     20.27 o 
   6   4   9      176.72      210.81     36.36 o 
  -5   5   9      192.42      175.42     13.25 o 
  -4   5   9      141.54      148.80     13.28 o 
  -3   5   9      376.56      340.92     17.98 o 
  -2   5   9       88.63       71.39      9.07 o 
  -1   5   9      499.76      482.75     15.16 o 
   0   5   9      563.02      561.48     20.60 o 
   1   5   9      503.22      491.81     21.87 o 
   2   5   9       75.14       66.03     18.90 o 
   3   5   9      403.62      398.82     21.68 o 
   4   5   9      145.49      152.43     21.64 o 
   5   5   9      190.71      245.34     32.11 o 
  -5   6   9       37.30       35.99     10.48 o 
  -4   6   9      168.54      156.68     12.95 o 
  -3   6   9      240.97      244.44     16.72 o 
  -2   6   9      681.06      683.30     25.28 o 
  -1   6   9      316.15      343.43     25.14 o 
   0   6   9      323.50      292.83     17.88 o 
   1   6   9      313.50      226.93     29.89 o 
   2   6   9      707.39      699.94     33.03 o 
   3   6   9      242.78      239.57     28.51 o 
   4   6   9      152.92      141.93     53.40 o 
   5   6   9       40.44       71.57     21.28 o 
  -4   7   9      111.66      121.24     13.10 o 
  -3   7   9      283.76      242.56     22.68 o 
  -2   7   9      466.28      439.17     24.48 o 
  -1   7   9      414.76      441.51     22.15 o 
   0   7   9      249.19      247.43     22.29 o 
   1   7   9      426.69      364.88     39.03 o 
   2   7   9      470.75      458.04     49.00 o 
   3   7   9      268.51      263.88     23.77 o 
   4   7   9      110.07      119.98     29.08 o 
  -3   8   9       81.61       74.46     15.86 o 
  -2   8   9      176.49      183.03     21.14 o 
  -1   8   9      168.24      165.53     21.06 o 
   0   8   9      316.18      315.53     26.51 o 
   1   8   9      169.50      152.15     30.47 o 
   2   8   9      170.15      195.71     33.74 o 
   3   8   9       83.95       65.33     18.64 o 
  -1   9   9      150.48      171.13     34.21 o 
   0   9   9       70.46       65.14     27.12 o 
   1   9   9      154.07       91.76     28.22 o 
   0   0  10      550.83      567.63     17.94 o 
   1   0  10     1533.00     1427.98     23.10 o 
   2   0  10      416.02      373.89     14.33 o 
   3   0  10      323.28      332.11     26.69 o 
   4   0  10      270.80      235.83     22.76 o 
   5   0  10      267.46      260.56     24.46 o 
   6   0  10      124.66      129.36     18.29 o 
  -6   1  10       80.83       67.18     28.03 o 
  -5   1  10      350.49      298.00     25.66 o 
  -4   1  10      310.96      319.32     24.56 o 
  -3   1  10      318.22      323.04     15.98 o 
  -2   1  10      239.60      245.74     13.77 o 
  -1   1  10      788.50      759.01     17.20 o 
   0   1  10     1612.98     1513.27     22.76 o 
   1   1  10      775.43      760.15     15.96 o 
   2   1  10      248.33      283.84     12.71 o 
   3   1  10      300.64      269.40     16.44 o 
   4   1  10      291.53      290.78     18.49 o 
   5   1  10      360.48      359.95     20.65 o 
   6   1  10       86.16       76.14     14.50 o 
  -6   2  10      134.54      163.93     35.42 o 
  -5   2  10      178.67      174.47     41.86 o 
  -4   2  10      505.02      552.50     41.03 o 
  -3   2  10      259.75      209.95     15.29 o 
  -2   2  10      325.35      337.64     20.50 o 
  -1   2  10      318.61      325.74     12.24 o 
   0   2  10     1416.37     1276.14     22.18 o 
   1   2  10      336.51      358.46     14.53 o 
   2   2  10      312.59      316.77     13.78 o 
   3   2  10      236.63      199.75     12.42 o 
   4   2  10      499.76      498.31     23.98 o 
   5   2  10      183.79      164.68     16.57 o 
   6   2  10      134.21      140.14     17.16 o 
  -6   3  10      157.36      161.99     37.43 o 
  -5   3  10       95.92      107.34     19.43 o 
  -4   3  10      347.20      322.54     18.70 o 
  -3   3  10      487.72      493.88     32.97 o 
  -2   3  10      616.66      642.86     22.31 o 
  -1   3  10      477.26      443.22     14.32 o 
   0   3  10       56.58       35.69      7.34 o 
   1   3  10      462.71      440.90     17.35 o 
   2   3  10      625.09      683.38     20.42 o 
   3   3  10      487.72      508.78     30.34 o 
   4   3  10      339.97      344.32     26.06 o 
   5   3  10       88.03       97.59     18.29 o 
   6   3  10      159.77      192.59     19.61 o 
  -6   4  10       80.47       84.79     19.80 o 
  -5   4  10      113.98      143.87     13.42 o 
  -4   4  10      201.99      217.65     15.12 o 
  -3   4  10      568.31      562.43     24.88 o 
  -2   4  10      430.49      425.19     22.12 o 
  -1   4  10      268.61      290.54     13.06 o 
   0   4  10      497.57      503.38     19.31 o 
   1   4  10      290.00      316.88     18.15 o 
   2   4  10      425.26      444.65     20.98 o 
   3   4  10      566.48      546.72     22.49 o 
   4   4  10      217.58      193.66     18.46 o 
   5   4  10      112.40      129.65     17.80 o 
   6   4  10       74.41       54.33     21.50 o 
  -5   5  10      126.49      124.87     14.03 o 
  -4   5  10      116.64      123.22     13.97 o 
  -3   5  10      424.50      414.57     19.64 o 
  -2   5  10      231.49      256.37     17.19 o 
  -1   5  10      513.70      473.41     21.28 o 
   0   5  10      340.71      293.56     17.38 o 
   1   5  10      496.84      478.94     52.32 o 
   2   5  10      229.37      283.39     24.86 o 
   3   5  10      451.50      403.30     49.89 o 
   4   5  10      125.08      150.60     49.74 o 
   5   5  10      124.25      145.49     24.51 o 
  -4   6  10      110.96      104.34     14.15 o 
  -3   6  10      127.55      129.93     14.39 o 
  -2   6  10      519.61      507.46     36.00 o 
  -1   6  10      380.48      386.98     20.30 o 
   0   6  10       61.83       68.22     12.78 o 
   1   6  10      382.42      300.43     32.65 o 
   2   6  10      532.43      503.09     28.70 o 
   3   6  10      126.29      152.67     21.11 o 
   4   6  10      104.58       91.96     25.49 o 
  -4   7  10       72.43       50.70     13.02 o 
  -3   7  10      142.39      133.55     16.88 o 
  -2   7  10      374.62      357.85     26.15 o 
  -1   7  10      163.96      137.21     15.79 o 
   0   7  10      188.45      221.71     22.27 o 
   1   7  10      179.28      164.03     28.25 o 
   2   7  10      374.81      403.62     68.69 o 
   3   7  10      128.14      112.76     19.76 o 
   4   7  10       70.88       95.36     19.53 o 
  -2   8  10      133.31      125.94     19.99 o 
  -1   8  10      144.62      119.57     30.10 o 
   0   8  10      238.14      159.84     31.28 o 
   1   8  10      135.41      131.95     30.17 o 
   2   8  10      125.81      135.41     31.62 o 
   0   0  11      248.49      221.61     20.08 o 
   1   0  11      673.17      674.04     19.59 o 
   2   0  11      148.82      159.32     11.00 o 
   3   0  11      136.99      132.93     11.78 o 
   4   0  11      167.45      207.02     32.63 o 
   5   0  11      225.21      203.53     17.21 o 
   6   0  11      171.52      166.62     17.50 o 
  -6   1  11       72.20       98.83     21.82 o 
  -5   1  11      219.94      235.93     24.65 o 
  -4   1  11      266.40      276.12     32.50 o 
  -3   1  11      284.02      322.47     18.51 o 
  -2   1  11      365.11      400.86     17.55 o 
  -1   1  11      437.44      425.62     13.02 o 
   0   1  11      592.86      621.74     14.00 o 
   1   1  11      447.98      434.33     14.14 o 
   2   1  11      348.29      359.60     17.18 o 
   3   1  11      269.87      306.52     15.44 o 
   4   1  11      264.34      276.16     18.96 o 
   5   1  11      221.16      214.08     18.24 o 
   6   1  11       73.09       70.19     15.28 o 
  -6   2  11       71.90       51.50     30.97 o 
  -5   2  11      132.41      136.25     26.52 o 
  -4   2  11      251.56      235.10     17.45 o 
  -3   2  11      510.18      501.54     23.30 o 
  -2   2  11      511.58      500.28     19.88 o 
  -1   2  11      439.14      433.25     14.73 o 
   0   2  11      582.89      634.67     22.19 o 
   1   2  11      452.67      477.25     15.72 o 
   2   2  11      493.50      469.91     17.39 o 
   3   2  11      480.95      496.19     19.60 o 
   4   2  11      257.00      257.98     19.02 o 
   5   2  11      134.44      126.48     19.18 o 
   6   2  11       70.38       77.01     16.56 o 
  -6   3  11      122.95      120.80     28.74 o 
  -5   3  11       82.80       97.74     20.94 o 
  -4   3  11      246.46      286.42     18.78 o 
  -3   3  11      118.02      116.12     15.98 o 
  -2   3  11      298.76      291.44     14.60 o 
  -1   3  11      416.02      384.23     14.26 o 
   0   3  11      568.99      544.31     17.72 o 
   1   3  11      403.65      421.94     22.89 o 
   2   3  11      305.15      297.42     29.80 o 
   3   3  11      125.43      137.97     26.64 o 
   4   3  11      232.55      245.20     20.05 o 
   5   3  11       81.00       63.50     14.79 o 
   6   3  11      126.95      143.36     18.92 o 
  -5   4  11       93.32      103.36     28.44 o 
  -4   4  11      106.15      139.51     15.73 o 
  -3   4  11      339.58      389.16     21.87 o 
  -2   4  11      262.78      254.13     14.48 o 
  -1   4  11      254.86      249.81     14.59 o 
   0   4  11      367.04      389.80     17.72 o 
   1   4  11      241.96      254.07     37.96 o 
   2   4  11      273.97      268.34     17.74 o 
   3   4  11      359.25      409.48     19.35 o 
   4   4  11      107.50      127.51     17.50 o 
   5   4  11       91.16      104.44     17.90 o 
  -5   5  11       49.23       53.08     14.53 o 
  -4   5  11      161.00      156.80     15.04 o 
  -3   5  11      481.67      522.30     22.99 o 
  -2   5  11      234.86      218.38     18.30 o 
  -1   5  11      289.29      266.03     17.58 o 
   0   5  11      257.49      273.92     17.88 o 
   1   5  11      276.60      253.32     30.20 o 
   2   5  11      246.50      275.69     33.85 o 
   3   5  11      492.54      531.88     57.09 o 
   4   5  11      167.14      212.03     31.15 o 
   5   5  11       46.63       38.13     21.61 o 
  -4   6  11      101.71       75.35     13.34 o 
  -3   6  11       96.80      114.82     15.02 o 
  -2   6  11      247.82      229.57     22.39 o 
  -1   6  11      326.26      357.91     27.06 o 
   0   6  11       60.59       51.32     15.61 o 
   1   6  11      337.05      288.01     33.36 o 
   2   6  11      249.23      297.33     23.51 o 
   3   6  11       95.24       73.54     17.70 o 
   4   6  11       96.68      136.94     30.29 o 
  -3   7  11       61.80       60.75     20.17 o 
  -2   7  11      265.27      258.13     88.10 o 
  -1   7  11       74.78       86.05     15.00 o 
   0   7  11      112.19      123.20     26.75 o 
   1   7  11       83.68       64.44     24.94 o 
   2   7  11      258.38      277.49     36.10 o 
   3   7  11       55.30       52.29     26.29 o 
  -2   8  11       97.09       75.79     18.68 o 
  -1   8  11      124.15       94.38     31.20 o 
   0   8  11      143.96      161.70     30.43 o 
   1   8  11      114.99       68.45     26.23 o 
   2   8  11       92.33       65.15     28.47 o 
   0   0  12      233.01      275.69     34.48 o 
   1   0  12      228.10      235.26     11.96 o 
   2   0  12       18.90       25.16      8.72 o 
   3   0  12      209.67      223.27     14.62 o 
   4   0  12      144.01      120.74     15.52 o 
   5   0  12      114.22      110.85     23.97 o 
   6   0  12      138.50      137.73     17.98 o 
  -6   1  12       93.34      107.03     23.76 o 
  -5   1  12      102.55      131.27     22.31 o 
  -4   1  12      206.28      201.56     41.20 o 
  -3   1  12      235.65      237.85     17.76 o 
  -2   1  12      447.57      456.28     17.72 o 
  -1   1  12      190.12      186.48     16.41 o 
   0   1  12      240.27      298.79     12.26 o 
   1   1  12      198.42      209.10     12.14 o 
   2   1  12      432.95      450.45     17.97 o 
   3   1  12      234.83      253.39     15.21 o 
   4   1  12      213.69      203.72     17.99 o 
   5   1  12      103.58      125.65     16.60 o 
   6   1  12       93.81      107.03     17.59 o 
  -5   2  12      143.94      166.46     42.59 o 
  -4   2  12      160.31      177.31     16.73 o 
  -3   2  12      464.96      515.95     26.91 o 
  -2   2  12      340.49      373.79     35.93 o 
  -1   2  12      633.01      651.47     28.47 o 
   0   2  12      362.36      337.90     17.58 o 
   1   2  12      676.61      731.65     20.60 o 
   2   2  12      345.88      384.09     19.84 o 
   3   2  12      433.81      435.40     39.46 o 
   4   2  12      160.63      168.55     22.89 o 
   5   2  12      146.91      141.21     17.49 o 
  -5   3  12      101.58      101.11     22.36 o 
  -4   3  12      138.22      133.68     15.83 o 
  -3   3  12       22.32        7.41     11.00 o 
  -2   3  12      341.44      375.37     25.96 o 
  -1   3  12      416.45      419.47     24.04 o 
   0   3  12      295.25      305.12     15.61 o 
   1   3  12      428.19      440.58     32.75 o 
   2   3  12      348.57      376.50     28.74 o 
   3   3  12       18.24       14.57     10.43 o 
   4   3  12      122.92      110.97     16.40 o 
   5   3  12      103.76      110.02     17.83 o 
  -5   4  12       68.00       57.67     14.94 o 
  -4   4  12       51.08       47.43     13.82 o 
  -3   4  12      184.92      158.13     23.01 o 
  -2   4  12      176.49      192.72     17.58 o 
  -1   4  12      337.93      365.32     20.81 o 
   0   4  12      191.64      180.35     15.36 o 
   1   4  12      318.15      316.48     22.49 o 
   2   4  12      173.86      221.43     17.48 o 
   3   4  12      199.61      241.20     35.39 o 
   4   4  12       50.88       53.81     15.53 o 
   5   4  12       67.72       79.10     17.09 o 
  -4   5  12      187.70      198.23     19.45 o 
  -3   5  12      325.97      302.10     31.86 o 
  -2   5  12      163.90      154.01     35.60 o 
  -1   5  12       94.00       74.87     13.21 o 
   0   5  12      501.79      526.81     81.20 o 
   1   5  12       91.71       75.18     22.39 o 
   2   5  12      173.48      192.77     20.38 o 
   3   5  12      324.41      289.91     35.39 o 
   4   5  12      191.17      185.04     32.77 o 
  -4   6  12       54.45       27.94     14.83 o 
  -3   6  12      105.59       95.58     16.49 o 
  -2   6  12      164.71      173.66     20.75 o 
  -1   6  12      186.90      199.79     17.41 o 
   0   6  12       24.06        3.19     19.37 o 
   1   6  12      194.46      144.77     27.27 o 
   2   6  12      164.87      150.14     20.25 o 
   3   6  12      105.88       78.96     18.56 o 
   4   6  12       52.26       40.00     18.21 o 
  -3   7  12       49.88       81.27     29.96 o 
  -2   7  12      101.74      103.68     36.87 o 
  -1   7  12       56.09       68.78     15.44 o 
   0   7  12       80.70      102.34     28.04 o 
   1   7  12       57.25       50.09     23.63 o 
   2   7  12       94.46      113.62     28.91 o 
   3   7  12       49.28       60.08     19.65 o 
   0   8  12       87.45       45.64     27.21 o 
   0   0  13      241.00      243.14     22.09 o 
   1   0  13      148.64      169.36     11.22 o 
   2   0  13       80.01       68.06     10.92 o 
   3   0  13      197.58      214.99     15.26 o 
   4   0  13       93.23       85.84     11.80 o 
   5   0  13       87.77       74.96     15.83 o 
  -5   1  13       54.79       70.68     22.36 o 
  -4   1  13      211.84      234.55     19.43 o 
  -3   1  13      116.22      106.91     12.26 o 
  -2   1  13      245.11      264.11     15.88 o 
  -1   1  13      146.31      139.18     16.92 o 
   0   1  13      308.76      327.42     18.60 o 
   1   1  13      153.75      176.08     11.53 o 
   2   1  13      238.93      281.26     17.81 o 
   3   1  13      121.57      121.89     13.01 o 
   4   1  13      213.68      228.88     19.73 o 
   5   1  13       53.95       59.25     17.45 o 
  -5   2  13      103.59      128.08     23.97 o 
  -4   2  13      102.15      101.52     30.81 o 
  -3   2  13      320.81      359.66     21.85 o 
  -2   2  13      102.28      120.14     18.33 o 
  -1   2  13      395.00      436.93     24.04 o 
   0   2  13      209.87      235.31     16.68 o 
   1   2  13      416.46      429.96     25.04 o 
   2   2  13      115.35      117.10     16.06 o 
   3   2  13      305.88      260.96     18.36 o 
   4   2  13       99.45       84.68     16.16 o 
   5   2  13      106.67      125.55     17.92 o 
  -5   3  13       70.40       87.29     16.06 o 
  -4   3  13       64.01       92.53     15.56 o 
  -3   3  13       37.80       27.06     15.84 o 
  -2   3  13      280.99      299.08     23.16 o 
  -1   3  13      164.67      145.64     14.42 o 
   0   3  13      182.29      177.05     15.76 o 
   1   3  13      165.62      180.19     25.46 o 
   2   3  13      286.26      330.31     19.93 o 
   3   3  13       39.49       56.65     12.96 o 
   4   3  13       58.97       80.55     16.44 o 
   5   3  13       70.62       62.54     17.36 o 
  -4   4  13       50.29       47.13     14.95 o 
  -3   4  13       95.78       97.98     16.09 o 
  -2   4  13      121.37      102.70     17.05 o 
  -1   4  13      289.95      310.98     19.22 o 
   0   4  13      136.34      128.51     31.59 o 
   1   4  13      286.36      217.15     29.41 o 
   2   4  13      115.92      104.89     14.62 o 
   3   4  13      101.57      109.23     23.51 o 
   4   4  13       48.96       76.64     18.89 o 
  -4   5  13      148.43      138.09     26.97 o 
  -3   5  13      140.81      130.21     21.49 o 
  -2   5  13      188.54      198.21     33.19 o 
  -1   5  13       55.15       73.81     13.83 o 
   0   5  13      348.04      334.41     24.68 o 
   1   5  13       55.41       18.37     18.86 o 
   2   5  13      190.10      241.10     34.00 o 
   3   5  13      135.15      141.77     20.79 o 
   4   5  13      148.68      162.82     22.00 o 
  -3   6  13      111.53      128.11     29.76 o 
  -2   6  13      123.11      117.58     35.38 o 
  -1   6  13      117.85      116.03     16.02 o 
   0   6  13        9.39       18.08     21.27 o 
   1   6  13      123.44      105.27     25.35 o 
   2   6  13      120.83       92.88     27.52 o 
   3   6  13      107.78      108.33     20.36 o 
  -2   7  13       41.29       24.99     17.45 o 
  -1   7  13       60.81       27.51     22.79 o 
   0   7  13       77.98       66.85     24.60 o 
   1   7  13       59.48       36.66     21.57 o 
   2   7  13       39.07       31.61     24.56 o 
   0   0  14      125.08      156.15     24.71 o 
   1   0  14      109.31      152.86     12.54 o 
   2   0  14      208.18      218.42     17.04 o 
   3   0  14      167.26      235.55     21.29 o 
   4   0  14       25.34       27.81     11.50 o 
   5   0  14       97.19      134.29     25.27 o 
  -5   1  14       24.74       19.68     14.29 o 
  -4   1  14      131.14      167.18     15.54 o 
  -3   1  14       46.55       48.46     11.70 o 
  -2   1  14      257.65      291.47     19.42 o 
  -1   1  14      100.79      113.54     12.00 o 
   0   1  14      135.68      191.83     18.84 o 
   1   1  14      106.82      122.80     12.18 o 
   2   1  14      257.15      311.70     19.62 o 
   3   1  14       46.71       38.97     12.43 o 
   4   1  14      131.05      132.41     17.66 o 
   5   1  14       23.43       20.28     14.69 o 
  -4   2  14       36.52       27.26     15.43 o 
  -3   2  14      226.67      266.69     20.80 o 
  -2   2  14       36.78       36.89     14.03 o 
  -1   2  14      265.16      290.19     16.37 o 
   0   2  14       38.21       35.16     13.38 o 
   1   2  14      268.43      347.98     34.97 o 
   2   2  14       42.20       68.01     12.95 o 
   3   2  14      227.68      213.55     27.91 o 
   4   2  14       35.87       34.26     13.61 o 
  -4   3  14       76.53      108.93     25.42 o 
  -3   3  14       58.04       52.54     16.10 o 
  -2   3  14      126.96      133.73     19.22 o 
  -1   3  14       64.92       68.52     12.77 o 
   0   3  14      334.68      406.19     51.27 o 
   1   3  14       66.21       47.12     19.80 o 
   2   3  14      130.57      154.94     16.54 o 
   3   3  14       59.41       49.50     18.02 o 
   4   3  14       76.64       97.65     15.87 o 
  -4   4  14       66.14       71.82     17.02 o 
  -3   4  14       58.38       99.48     18.35 o 
  -2   4  14       34.95       55.05     24.67 o 
  -1   4  14      235.02      277.79     22.29 o 
   0   4  14      107.67       88.49     17.12 o 
   1   4  14      228.32      255.64     31.24 o 
   2   4  14       34.47       54.62     14.29 o 
   3   4  14       61.56       62.90     14.76 o 
   4   4  14       63.38       70.29     18.27 o 
  -3   5  14       45.83       46.73     16.96 o 
  -2   5  14      137.96      139.08     20.92 o 
  -1   5  14       24.89       28.40     12.77 o 
   0   5  14      177.19      146.86     26.83 o 
   1   5  14       25.31       24.55     20.42 o 
   2   5  14      133.66      178.60     30.59 o 
   3   5  14       42.01       18.74     16.19 o 
  -2   6  14       81.17       63.20     19.21 o 
  -1   6  14       92.62      109.12     21.19 o 
   0   6  14       15.74        6.91     20.33 o 
   1   6  14       96.32      119.88     27.96 o 
   2   6  14       78.45       29.50     23.56 o 
   0   0  15       45.00       46.73     19.98 o 
   1   0  15      174.63      238.40     18.28 o 
   2   0  15      143.91      141.03     16.68 o 
   3   0  15      124.48      140.74     16.54 o 
   4   0  15       11.28       14.20     12.81 o 
  -4   1  15       72.77       70.15     14.42 o 
  -3   1  15       31.66       30.38     13.14 o 
  -2   1  15      235.88      296.86     20.25 o 
  -1   1  15       58.16       77.94     18.51 o 
   0   1  15       76.91       98.07     16.31 o 
   1   1  15       63.20       74.96     17.55 o 
   2   1  15      241.52      266.18     19.64 o 
   3   1  15       30.16       37.07     16.03 o 
   4   1  15       72.83       94.23     15.74 o 
  -4   2  15       18.60       19.68     14.73 o 
  -3   2  15      154.48      182.61     27.57 o 
  -2   2  15        8.90       -1.07     11.99 o 
  -1   2  15      133.54      200.42     21.76 o 
   0   2  15       29.86       17.83     13.81 o 
   1   2  15      139.95      198.66     29.22 o 
   2   2  15        9.28        0.28     11.85 o 
   3   2  15      156.15      169.14     18.29 o 
   4   2  15       18.54       17.60     13.00 o 
  -4   3  15       80.04      119.88     18.83 o 
  -3   3  15       35.19       41.37     16.81 o 
  -2   3  15       85.65       97.99     18.87 o 
  -1   3  15       32.61       35.25     11.12 o 
   0   3  15      275.24      293.55     44.57 o 
   1   3  15       33.55       34.47     20.88 o 
   2   3  15       86.02      102.69     15.69 o 
   3   3  15       34.53       50.32     14.90 o 
   4   3  15       81.66       77.22     16.29 o 
  -3   4  15       59.06       73.76     18.43 o 
  -2   4  15       18.16       11.00     15.75 o 
  -1   4  15      174.89      183.12     17.74 o 
   0   4  15       37.17       38.29     16.13 o 
   1   4  15      167.57      140.82     25.98 o 
   2   4  15       19.92       29.03     22.75 o 
   3   4  15       60.02       71.60     16.35 o 
  -2   5  15       96.34      106.45     24.81 o 
  -1   5  15       12.95       14.93     23.35 o 
   0   5  15       80.33       80.55     23.82 o 
   1   5  15       14.40       22.81     19.59 o 
   2   5  15       91.35       86.94     26.96 o 
  -1   6  15       83.86      112.26     31.29 o 
   0   6  15       18.89      -11.91     22.21 o 
   1   6  15       86.25       92.45     26.43 o 
   0   0  16       14.57       26.80     21.47 o 
   1   0  16      204.10      238.01     33.08 o 
   2   0  16       64.00       59.81     14.77 o 
   3   0  16       97.30      111.06     16.28 o 
  -3   1  16       19.06       -1.17     13.50 o 
  -2   1  16      136.27      153.85     17.86 o 
  -1   1  16       20.28       16.57     15.29 o 
   0   1  16       96.01      122.25     18.15 o 
   1   1  16       21.63       49.10     22.01 o 
   2   1  16      139.08      176.36     22.01 o 
   3   1  16       18.49       25.05     13.72 o 
  -3   2  16       87.20      101.82     17.20 o 
  -2   2  16        7.26        3.54     13.18 o 
  -1   2  16       64.98      112.45     20.46 o 
   0   2  16       16.45       25.32     14.62 o 
   1   2  16       67.11      119.49     25.67 o 
   2   2  16        6.55        6.52     13.05 o 
   3   2  16       89.53      104.22     16.55 o 
  -3   3  16       14.23        6.39     16.37 o 
  -2   3  16       73.96       95.87     22.66 o 
  -1   3  16       15.30        8.90     16.45 o 
   0   3  16      150.41      162.89     21.48 o 
   1   3  16       14.87        8.49     17.51 o 
   2   3  16       72.99      122.08     21.68 o 
   3   3  16       13.57        7.32     14.49 o 
  -2   4  16        6.83       24.23     17.78 o 
  -1   4  16      112.81      159.87     31.50 o 
   0   4  16       18.44       56.89     23.37 o 
   1   4  16      107.70      133.42     27.08 o 
   2   4  16        7.90      -13.43     20.24 o 
  -1   5  16       12.84       21.21     26.69 o 
   0   5  16       47.00       80.67     25.62 o 
   1   5  16       14.03       68.30     24.66 o 
   0   0  17        5.10       -7.64     20.40 o 
   1   0  17      144.38      226.19     33.68 o 
   2   0  17       33.07       25.89     14.19 o 
   3   0  17       67.92       99.73     17.34 o 
  -2   1  17       87.70      137.57     17.77 o 
  -1   1  17        8.71       19.23     20.89 o 
   0   1  17       84.71       95.69     24.77 o 
   1   1  17        8.33       15.60     20.95 o 
   2   1  17       90.36      116.12     30.07 o 
  -2   2  17        5.00        9.99     13.44 o 
  -1   2  17       53.08       47.97     25.33 o 
   0   2  17       25.86       12.56     15.81 o 
   1   2  17       50.55       51.77     23.65 o 
   2   2  17        4.29      -28.18     20.44 o 
  -2   3  17       50.47       59.47     16.76 o 
  -1   3  17        3.78        5.83     24.04 o 
   0   3  17       85.64       96.99     25.21 o 
   1   3  17        3.48        4.58     21.58 o 
   2   3  17       47.92       48.06     25.11 o 
   0   4  17        5.30       26.80     23.16 o 
   0   0  18       13.55       24.55     24.50 o 
   1   0  18       81.60      111.31     29.65 o 
  -1   1  18        3.11       23.67     26.13 o 
   0   1  18       57.67       75.80     19.00 o 
   1   1  18        2.89       15.92     22.90 o 
   0   2  18       18.18       20.96     23.74 o 
                                                 
